# Supplementary material for: Plasma membrane H+-ATPases sustain pollen tube growth and fertilization
Source: Nat Commun. 2020 May 14;11:2395. doi: 10.1038/s41467-020-16253-1 (PMC7224221; doi:10.1038/s41467-020-16253-1)
Supplement: Supplementary file 4 — Source Data [file 41467_2020_16253_MOESM4_ESM.xlsx]

## Sheet: Fig 1
Fig 1c _ Specific activity
		absorbance				µL 5 mM Pi				µm Pi/ mg / min						µL 5 mM Pi	absorbance adjusted	absorbance
	pH	Exp 1	Exp 2	Exp 3		Exp 1	Exp 2	Exp 3		Exp 1	Exp 2	Exp 3	average	%		0	0	0.0712
AHA2Δ92	3.4	0.071	0.0697	0.0797		-0.013854	-0.0181778	0.0150822		-0.00395829	-0.00519366	0.0043092	-0.00161425	-0.205689		0.5	0.1974	0.2686
AHA2Δ92	4	0.0661	0.0661	0.0961		-0.0301514	-0.0301514	0.0696286		-0.00861469	-0.00861469	0.0198939	-0.00861469	-1.09769		1	0.3571	0.4283
AHA2Δ92	4.7	0.0795	0.0747	0.1147		0.014417	-0.0015478	0.131492		0.00411914	-0.000442229	0.0375692	0.00183846	0.234258		2	0.682	0.7532
AHA2Δ92	5.5	0.14585	0.15565	0.14565		0.235097	0.267692	0.234432		0.0671706	0.0764834	0.0669805	0.071827	9.15227		3	1.0113	1.0825
AHA2Δ92	5.9	0.301	0.3723	0.4023		0.751126	0.98827	1.08805		0.214607	0.282363	0.310871	0.248485	31.6622		4	1.2748	1.346
AHA2Δ92	6.2	0.68535	0.76655	0.77655		2.02947	2.29955	2.33281		0.57985	0.657013	0.666516	0.618431	78.8011		5	1.638	1.7092
AHA2Δ92	6.6	0.7997	1.0025	1.0325		2.4098	3.08432	3.1841		0.688515	0.881233	0.909741	0.784874	100.009		6	1.9516	2.0228
AHA2Δ92	6.9	0.78955	0.80795	0.81795		2.37604	2.43724	2.4705		0.67887	0.696355	0.705858	0.687612	87.6162		7	2.2129	2.2841
AHA2Δ92	7.3	0.54845	0.61225	0.62225		1.57414	1.78634	1.8196		0.449756	0.510384	0.519887	0.48007	61.171		8	2.4907	2.5619
AHA2Δ92	7.58	0.37005	0.31305	0.36305		0.980786	0.791204	0.957504		0.280225	0.226058	0.273573	0.253142	32.2555		9	2.7404	2.8116
AHA2Δ92	7.9	0.14705	0.17885	0.14885		0.239088	0.344855	0.245075		0.0683109	0.09853	0.0700215	0.0834205	10.6295
AHA2Δ92	8.4	0.0844	0.0796	0.0396		0.0307144	0.0147496	-0.11829		0.00877554	0.00421417	-0.0337973	0.00649486	0.827581		a	3.2592
																b	-0.1765
		absorbance				µL 5 mM Pi				µm Pi/ mg / min
	pH	Exp 1	Exp 2	Exp 3		Exp 1	Exp 2	Exp 3		Exp 1	Exp 2	Exp 3	average	%
AHA9Δ92	8.4	0.0699	0.0724	0.0324		-0.0175126	-0.0091976	-0.142238		-0.0050036	-0.00262789	-0.0406393	-0.0160903	-4.05296
AHA9Δ92	7.9	0.0676	0.0691	0.0791		-0.0251624	-0.0201734	0.0130866		-0.00718926	-0.00576383	0.00373903	-0.00307135	-0.77364
AHA9Δ92	7.58	0.0722	0.0739	0.1039		-0.0098628	-0.0042086	0.0955714		-0.00281794	-0.00120246	0.0273061	0.00776191	1.95514
AHA9Δ92	7.3	0.08335	0.09275	0.13275		0.0272221	0.0584865	0.191526		0.00777774	0.0167104	0.0547219	0.0264033	6.65072
AHA9Δ92	6.9	0.2019	0.1852	0.1752		0.421519	0.365975	0.332715		0.120434	0.104564	0.0950615	0.106687	26.8732
AHA9Δ92	6.6	0.39445	0.41245	0.44245		1.06194	1.12181	1.22159		0.303412	0.320517	0.349025	0.324318	81.6922
AHA9Δ92	6.2	0.4306	0.5197	0.5297		1.18218	1.47852	1.51178		0.337764	0.422435	0.431938	0.397379	100.095
AHA9Δ92	5.9	0.41315	0.44685	0.43685		1.12414	1.23622	1.20296		0.321182	0.353207	0.343704	0.339364	85.4821
AHA9Δ92	5.5	0.32045	0.30455	0.33455		0.815817	0.762933	0.862713		0.23309	0.217981	0.24649	0.23252	58.5693
AHA9Δ92	4.7	0.22045	0.22515	0.23515		0.483217	0.498849	0.532109		0.138062	0.142528	0.152031	0.144207	36.3242
AHA9Δ92	4	0.14205	0.14215	0.17215		0.222458	0.222791	0.322571		0.0635595	0.0636545	0.0921631	0.0731257	18.4196
AHA9Δ92	3.5	0.0662	0.0716	0.0816		-0.0298188	-0.0118584	0.0214016		-0.00851966	-0.00338811	0.00611474	-0.00193101	-0.4864
		absorbance				µL 5 mM Pi				µm Pi/ mg / min
	pH	Exp 1	Exp 2	Exp 3		Exp 1	Exp 2	Exp 3		Exp 1	Exp 2	Exp 3	average	%
AHA6Δ92	3.4	0.0756	0.0754	0.0854		0.0014456	0.0007804	0.0340404		0.000413029	0.000222971	0.00972583	0.00345394	0.533106
AHA6Δ92	4	0.0722	0.0707	0.1007		-0.0098628	-0.0148518	0.0849282		-0.00281794	-0.00424337	0.0242652	-0.00353066	-0.544947
AHA6Δ92	4.7	0.0886	0.073	0.113		0.0446836	-0.007202	0.125838		0.0127667	-0.00205771	0.0359537	0.00535451	0.826454
AHA6Δ92	5.5	0.17305	0.12175	0.11175		0.325564	0.154941	0.12168		0.0930184	0.0442687	0.0347659	0.0686435	10.5949
AHA6Δ92	5.9	0.4388	0.3048	0.3348		1.20945	0.763765	0.863545		0.345557	0.218219	0.246727	0.281888	43.5086
AHA6Δ92	6.2	0.52085	0.54765	0.55765		1.48235	1.57148	1.60474		0.423528	0.448995	0.458498	0.436262	67.3357
AHA6Δ92	6.6	0.7888	0.7251	0.7551		2.37355	2.16168	2.26146		0.678157	0.617624	0.646132	0.64789	100
AHA6Δ92	6.9	0.80945	0.71405	0.72405		2.44223	2.12493	2.15819		0.69778	0.607123	0.616626	0.652452	100.704
AHA6Δ92	7.3	0.52165	0.53185	0.54185		1.48501	1.51893	1.55219		0.424288	0.433981	0.443484	0.429134	66.2357
AHA6Δ92	7.58	0.37895	0.32055	0.37055		1.01039	0.816149	0.982449		0.288682	0.233186	0.2807	0.260934	40.2744
AHA6Δ92	7.9	0.19305	0.14355	0.11355		0.392084	0.227447	0.127667		0.112024	0.0649849	0.0364764	0.0885045	13.6604
AHA6Δ92	8.4	0.0883	0.0817	0.0417		0.0436858	0.0217342	-0.111306		0.0124817	0.00620977	-0.0318017	0.00934571	1.44248
		absorbance				µL 5 mM Pi				µm Pi/ mg / min
	pH	Exp 1	Exp 2	Exp 3		Exp 1	Exp 2	Exp 3		Exp 1	Exp 2	Exp 3	average	%
AHA8Δ92	3.4	0.0722	0.0734	0.0834		-0.0098628	-0.0058716	0.0273884		-0.00281794	-0.0016776	0.00782526	0.00110991	0.194857
AHA8Δ92	4	0.0675	0.0689	0.1189		-0.025495	-0.0208386	0.145461		-0.00728429	-0.00595389	0.0415604	-0.00661909	-1.16206
AHA8Δ92	4.7	0.0795	0.0817	0.0517		0.014417	0.0217342	-0.0780458		0.00411914	0.00620977	-0.0222988	0.00516446	0.906681
AHA8Δ92	5.5	0.17515	0.15745	0.11745		0.332549	0.273679	0.140639		0.095014	0.0781939	0.0401825	0.0866039	15.2043
AHA8Δ92	5.9	0.2747	0.2807	0.2907		0.663652	0.683608	0.716868		0.189615	0.195317	0.204819	0.192466	33.7896
AHA8Δ92	6.2	0.53775	0.65175	0.68175		1.53856	1.91772	2.0175		0.439588	0.54792	0.576429	0.493754	86.6843
AHA8Δ92	6.6	0.5517	0.7848	0.8248		1.58495	2.36024	2.49328		0.452844	0.674356	0.712367	0.5636	98.9466
AHA8Δ92	6.9	0.57025	0.77895	0.76895		1.64665	2.34079	2.30753		0.470472	0.668796	0.659294	0.569634	100.006
AHA8Δ92	7.3	0.40965	0.41715	0.44715		1.1125	1.13744	1.23722		0.317856	0.324983	0.353492	0.32142	56.429
AHA8Δ92	7.58	0.27345	0.31565	0.32565		0.659495	0.799852	0.833112		0.188427	0.228529	0.238032	0.208478	36.6008
AHA8Δ92	7.9	0.12205	0.16705	0.19705		0.155938	0.305608	0.405388		0.0445538	0.0873167	0.115825	0.0659352	11.5757
AHA8Δ92	8.4	0.0684	0.087	0.097		-0.0225016	0.039362	0.072622		-0.00642903	0.0112463	0.0207491	0.00240863	0.422863
Fig 1d _ relative activity
		absorbance				µL 5 mM Pi				µm Pi/ mg / min				%, specific activity				µL 5 mM Pi	absorbance adjusted	absorbance
	[ATP]	Exp 1	Exp 2	Exp 3		Exp 1	Exp 2	Exp 3		Exp 1	Exp 2	Exp 3		Exp 1	Exp 2	Exp 3		0	0	0.2212
AHA6Δ92	0	0.18215	0.118031	0.148879		0.226562	0.0143363	0.116438		0.075445	0.004774	0.038774		7.3136	0.744571	5.9001		0.5	0.1643	0.3855
AHA6Δ92	0.00292969	0.238151	0.137381	0.181838		0.411922	0.0783814	0.225529		0.13717	0.026101	0.075101		13.2972	4.07081	11.4279		1	0.3015	0.5227
AHA6Δ92	0.00585938	0.188586	0.156043	0.194148		0.247865	0.14015	0.266276		0.082539	0.04667	0.08867		8.00129	7.27882	13.4926		2	0.6324	0.8536
AHA6Δ92	0.0117188	0.258313	0.211384	0.237695		0.478655	0.323324	0.410411		0.159392	0.107667	0.136667		15.4514	16.7921	20.7961		3	0.9797	1.2009
AHA6Δ92	0.0234375	0.286436	0.27419	0.28417		0.571739	0.531204	0.564237		0.190389	0.176891	0.187891		18.4562	27.5886	28.5907		4	1.3056	1.5268
AHA6Δ92	0.046875	0.319408	0.362821	0.383688		0.680874	0.824565	0.893634		0.226731	0.27458	0.29758		21.9792	42.8245	45.2817		5	1.583	1.8042
AHA6Δ92	0.09375	0.435529	0.449607	0.464124		1.06522	1.11182	1.15987		0.354719	0.370236	0.386236		34.3863	57.7434	58.7722		6	1.8597	2.0809
AHA6Δ92	0.1875	0.568761	0.587918	0.589732		1.50621	1.56961	1.57562		0.501567	0.522681	0.524681		48.6217	81.5192	79.8389		7	2.1728	2.394
AHA6Δ92	0.375	0.700987	0.638067	0.671637		1.94386	1.7356	1.84671		0.647306	0.577956	0.614956		62.7495	90.1401	93.5757		8	2.4678	2.689
AHA6Δ92	0.75	0.848005	0.659946	0.671741		2.43048	1.80802	1.84706		0.809349	0.602071	0.615071		78.4579	93.9012	93.5932		9	2.7209	2.9421
AHA6Δ92	1.5	0.893423	0.695425	0.709941		2.5808	1.92545	1.9735		0.859408	0.641175	0.657175		83.3106	100	100		10	2.9924	3.2136
AHA6Δ92	3	1.04962	0.640175	0.669208		3.09781	1.74258	1.83868		1.03157	0.580279	0.612279		100	90.502	93.1683
																		a	3.3099
		absorbance				µL 5 mM Pi				µm Pi/ mg / min				%, specific activity				b	-0.1137
	[ATP]	Exp 1	Exp 2	Exp 3		Exp 1	Exp 2	Exp 3		Exp 1	Exp 2	Exp 3		Exp 1	Exp 2	Exp 3
AHA8Δ92	0	0.108637	0.152187	0.159445		-0.0167568	0.127387	0.151411		-0.00558	0.04242	0.05042		-0.851501	6.38554	7.44412
AHA8Δ92	0.00292969	0.125712	0.160189	0.201017		0.0397598	0.153874	0.289009		0.01324	0.05124	0.09624		2.02041	7.71323	14.2091
AHA8Δ92	0.00585938	0.141499	0.156015	0.198658		0.092012	0.14006	0.281201		0.03064	0.04664	0.09364		4.67563	7.02079	13.8252
AHA8Δ92	0.0117188	0.180153	0.215537	0.240033		0.219952	0.337069	0.41815		0.073244	0.112244	0.139244		11.1769	16.8963	20.5583
AHA8Δ92	0.0234375	0.239312	0.251107	0.254736		0.415763	0.454802	0.466814		0.138449	0.151449	0.155449		21.1272	22.7978	22.9508
AHA8Δ92	0.046875	0.319921	0.327179	0.335345		0.682571	0.706595	0.733622		0.227296	0.235296	0.244296		34.6851	35.4194	36.0684
AHA8Δ92	0.09375	0.390191	0.431018	0.43374		0.915156	1.05029	1.0593		0.304747	0.349747	0.352747		46.504	52.6479	52.0804
AHA8Δ92	0.1875	0.501345	0.543987	0.589351		1.28307	1.42421	1.57436		0.427261	0.474261	0.524261		65.1995	71.3912	77.4031
AHA8Δ92	0.375	0.589762	0.614259	0.631497		1.57572	1.6568	1.71386		0.524714	0.551714	0.570714		80.0707	83.0503	84.2615
AHA8Δ92	0.75	0.646648	0.650277	0.664793		1.764	1.77602	1.82406		0.587413	0.591413	0.607413		89.6385	89.0263	89.6798
AHA8Δ92	1.5	0.708252	0.716417	0.728212		1.96791	1.99493	2.03397		0.655313	0.664313	0.677313		100	100	100
AHA8Δ92	3	0.701865	0.704587	0.705495		1.94677	1.95578	1.95878		0.648274	0.651274	0.652274		98.9259	98.0372	96.3032
		absorbance				µL 5 mM Pi				µm Pi/ mg / min				%, specific activity
	[ATP]	Exp 1	Exp 2	Exp 3		Exp 1	Exp 2	Exp 3		Exp 1	Exp 2	Exp 3		Exp 1	Exp 2	Exp 3
AHA9Δ92	0	0.209644	0.186055	0.104945		0.317565	0.239486	-0.028979		0.105749	0.079749	-0.00965		12.6021	9.81961	-1.47535
AHA9Δ92	0.00292969	0.239609	0.203318	0.126783		0.416748	0.296628	0.0433033		0.138777	0.098777	0.01442		16.538	12.1626	2.20461
AHA9Δ92	0.00585938	0.169285	0.166564	0.141928		0.183982	0.174973	0.0934324		0.061266	0.058266	0.031113		7.30105	7.17438	4.75673
AHA9Δ92	0.0117188	0.251387	0.233241	0.177535		0.45573	0.39567	0.211288		0.151758	0.131758	0.070359		18.0849	16.2236	10.7569
AHA9Δ92	0.0234375	0.235137	0.225157	0.240427		0.401946	0.368913	0.419453		0.133848	0.122848	0.139678		15.9506	15.1265	21.3547
AHA9Δ92	0.046875	0.263298	0.246967	0.310482		0.495153	0.441099	0.65133		0.164886	0.146886	0.216893		19.6494	18.0863	33.1598
AHA9Δ92	0.09375	0.357887	0.31343	0.389547		0.808234	0.661087	0.913027		0.269142	0.220142	0.304038		32.0736	27.1064	46.483
AHA9Δ92	0.1875	0.420954	0.400086	0.509024		1.01698	0.94791	1.30848		0.338654	0.315654	0.435725		40.3573	38.8669	66.6161
AHA9Δ92	0.375	0.560613	0.535209	0.595468		1.47924	1.39515	1.5946		0.492586	0.464586	0.531003		58.7013	57.2052	81.1827
AHA9Δ92	0.75	0.691642	0.66896	0.649779		1.91293	1.83786	1.77437		0.637006	0.612006	0.590865		75.9118	75.3572	90.3347
AHA9Δ92	1.5	0.850697	0.805333	0.707137		2.43939	2.28924	1.96422		0.812316	0.762316	0.654084		96.8034	93.8651	100
AHA9Δ92	3	0.875034	0.850538	0.66776		2.51994	2.43886	1.83388		0.83914	0.81214	0.610683		100	100	93.3646
		absorbance				µL 5 mM Pi				µm Pi/ mg / min				%, specific activity
	[ATP]	Exp 1	Exp 2	Exp 3		Exp 1	Exp 2	Exp 3		Exp 1	Exp 2	Exp 3		Exp 1	Exp 2	Exp 3
AHA2Δ92	0	0.14188	0.186207	0.106487		0.0932733	0.239991	-0.0238739		0.03106	0.079917	-0.00795		3.83324	8.66267	-0.884532
AHA2Δ92	0.00292969	0.165971	0.225249	0.137552		0.173012	0.369216	0.0789489		0.057613	0.122949	0.02629		7.11026	13.3272	2.92508
AHA2Δ92	0.00585938	0.171414	0.190019	0.163936		0.191027	0.25261	0.166276		0.063612	0.084119	0.05537		7.85062	9.11815	6.16057
AHA2Δ92	0.0117188	0.21746	0.276675	0.215202		0.343435	0.539432	0.335961		0.114364	0.179631	0.111875		14.1141	19.4712	12.4474
AHA2Δ92	0.0234375	0.265773	0.277927	0.302589		0.503345	0.543574	0.625204		0.167614	0.18101	0.208193		20.6859	19.6207	23.164
AHA2Δ92	0.046875	0.32682	0.320933	0.416961		0.705405	0.685922	1.00376		0.2349	0.228412	0.334253		28.99	24.7589	37.1896
AHA2Δ92	0.09375	0.490586	0.396823	0.555142		1.24745	0.937108	1.46113		0.415402	0.312057	0.486556		51.2665	33.8257	54.1352
AHA2Δ92	0.1875	0.647112	0.488571	0.753383		1.76554	1.24079	2.11729		0.587925	0.413182	0.705056		72.5583	44.7872	78.4459
AHA2Δ92	0.375	0.759205	0.615886	0.878866		2.13656	1.66219	2.53262		0.711474	0.553508	0.843363		87.8059	59.9979	93.8342
AHA2Δ92	0.75	0.84885	0.744757	0.917647		2.43327	2.08874	2.66098		0.81028	0.695549	0.886108		100	75.3946	98.5901
AHA2Δ92	1.5	0.826686	0.837147	0.929144		2.35991	2.39454	2.69904		0.785851	0.797381	0.89878		96.9851	86.4327	100
AHA2Δ92	3	0.785328	0.950706	0.884148		2.22302	2.77041	2.55011		0.740266	0.922545	0.849185		91.3593	100	94.482
	Analysis of Michaelis-Menten kinetics using graphpad prism.
		aha2D92	aha6D92	aha8D92	aha9D92
	Michaelis-Menten
	Best-fit values
	Vmax	121.1	116.2	122.6	130.4
	Km	0.4524	0.3735	0.417	0.7093
	Std. Error
	Vmax	7.171	6.384	4.472	8.054
	Km	0.07247	0.05853	0.0421	0.1044
	95% Confidence Intervals
	Vmax	106.5 to 135.7	103.2 to 129.2	113.5 to 131.7	114.1 to 146.8
	Km	0.3051 to 0.5998	0.2544 to 0.4925	0.3314 to 0.5026	0.4970 to 0.9216
	Goodness of Fit
	Degrees of Freedom	34	34	34	34
	R square	0.9246	0.9215	0.9677	0.9411
	Absolute Sum of Squares	3541	3503	1517	2469
	Sy.x	10.21	10.15	6.679	8.522
	Constraints
	Km	Km > 0.0	Km > 0.0	Km > 0.0	Km > 0.0
	Number of points
	Analyzed	36	36	36	36

## Sheet: Fig 2
Fig 2 e _ pollen tube growth in vivo
time point	2h					4h					6h					8h					10h					12h					14h					16h					24h					48h
Average	0.193975	0.0439786	0.00911012	0.182003	0.0151051	0.399088	0.223943	0.0284746	0.34445	0.0188129	0.64741	0.222145	0.119911	0.541011	0.0231007	0.751959	0.249784	0.200308	0.632674	0.0412	0.874336	0.243015	0.26165	0.672041	0.0740507	0.949654	0.271381	0.316176	0.757171	0.0783312			0.349036		0.0802693			0.455647		0.0735153	1	0.262618	0.682673	1	0.0803763	1	0.284116	0.860842	1
SD	0.0619846	0.0472649	0.00597541	0.0627313	0.00526758	0.0571283	0.0480297	0.036357	0.134622	0.00427082	0.070707	0.0356746	0.0614679	0.147767	0.00583059	0.0864934	0.0389689	0.0526384	0.153111	0.0125336	0.0651954	0.0210228	0.0526495	0.107063	0.0187113	0.0898498	0.0496648	0.0586757	0.0892391	0.0105465			0.0320185		0.0291559			0.0793621		0.0180976	0	0.0220953	0.128628	0	0.0217109	0	0.0151138	0.085141	0
Genotype	WT	aha6/8	aha6/9	aha8/9	aha6/8/9	WT	aha6/8	aha6/9	aha8/9	aha6/8/9	WT	aha6/8	aha6/9	aha8/9	aha6/8/9	WT	aha6/8	aha6/9	aha8/9	aha6/8/9	WT	aha6/8	aha6/9	aha8/9	aha6/8/9	WT	aha6/8	aha6/9	aha8/9	aha6/8/9	WT	aha6/8	aha6/9	aha8/9	aha6/8/9	WT	aha6/8	aha6/9	aha8/9	aha6/8/9	WT	aha6/8	aha6/9	aha8/9	aha6/8/9	WT	aha6/8	aha6/9	aha8/9
Pistil length	2.083	2.243	2.114	1.78	2.085	1.828	2.338	2.27	1.849	1.809	1.868	2.018	1.879	1.929	1.652	2.013	2.037	1.824	2.065	2.024	2.486	2.055	2.316	2.083	2.189	2.552	2.029	2.22	2.27473	1.887			2.395		1.937			2.383		2.294	1.85	1.749	1.627	2.348	2.646	2.709	2.175	1.768	2.369
Longest tube	0.352	0.046	0.011	0.484	0.025	0.645	0.43	0.009	0.913	0.045	0.909	0.5	0.262	1.184	0.063	1.271	0.59	0.448	1.485	0.084	1.91	0.512	0.589	1.361	0.157	2.176	0.607	0.745	1.75557	0.177			0.767		0.258			1.327		0.254	1.85	0.486	0.827	2.348	0.217	2.709	0.587	1.588	2.369
Pistil length	1.984	2.163	1.93	1.73	2.037	1.946	2.007	2.054	1.82	1.818	1.899	2.313	1.86	1.887	1.978	1.714	1.871	2.094	1.782	1.607	2.586	1.858	2.067	1.842	2.145	2.634	1.756	1.633	2.07909	1.96			2.533		2.164			2.142		2.23	1.433	2.017	1.668	2.142	2.612	2.187	1.981	1.735	2.455
Longest tube	0.493	0.039	0.025	0.414	0.032	0.526	0.49	0.176	0.888	0.022	1.213	0.484	0.301	1.119	0.036	1.182	0.554	0.321	1.304	0.063	2.117	0.53	0.499	1.57	0.199	2.397	0.494	0.801	1.69441	0.128			0.941		0.221			0.895		0.136	1.433	0.5	1.064	2.142	0.271	2.187	0.611	1.555	2.455
Pistil length	1.857	1.991	2.384	1.738	1.644	2.198	1.941	2.291	1.669	2.02	2.2	2.32	1.681	1.968	2.067	1.484	2.032	2.04	1.81	1.746	2.425	2.282	2.313	1.583	1.888	2.6	2.325	2.135	1.98668	2.015			2.241		2.234			2.387		2.191	1.966	1.777	1.509	2.154	2.382	1.567	2.145	1.725	2.822
Longest tube	0.417	0.025	0.016	0.353	0.018	0.866	0.359	0.014	0.645	0.034	1.403	0.525	0.213	1.061	0.044	0.963	0.454	0.397	1.355	0.073	1.965	0.514	0.599	1.264	0.109	2.395	0.729	0.523	1.43684	0.185			0.909		0.238			0.789		0.224	1.966	0.532	1.049	2.154	0.145	1.567	0.586	1.484	2.822
Pistil length	2.108	2.758	2.006	1.838	2.16	2.418	1.976	2.002	2.011	1.886	2.166	2.322	1.783	2.115	1.673	1.673	1.807	2.176	1.907	1.87	2.619	1.962	2.041	2.125	1.827	2.23	1.965	2.149	2.05225	1.859			2.454		1.9			2.509		2.223	1.844	2.255	1.506		2.134	1.993	2.074	1.781	2.406
Longest tube	0.442	0.047	0.015	0.358	0.018	1.039	0.397	0.036	0.884	0.039	1.206	0.462	0.273	1.414	0.045	1.113	0.568	0.588	1.351	0.057	1.999	0.441	0.545	1.733	0.119	1.997	0.664	0.49	1.74535	0.146			0.851		0.116			0.959		0.122	1.844	0.505	0.922		0.151	1.993	0.591	1.576	2.406
Pistil length	2.182	2.01	1.655	1.716	1.474	2.32	2.102	1.99	1.997	2.004	2.3	2.568	1.7	1.618	1.956	1.913	1.961	1.957	1.625	1.85	2.691	2.05	2.367	2.38	2.043	2.266	2.22	2.233	1.84563	2.124			2.313		2.235			2.57		2.02	1.815	2.22	1.591		2.283	2.555		1.845	2.408
Longest tube	0.446	0.046	0.028	0.449	0.023	0.912	0.462	0.025	1.018	0.042	1.285	0.455	0.26	1.101	0.053	1.201	0.354	0.334	1.3	0.051	2.337	0.542	0.6	1.54	0.136	2.058	0.601	0.778	1.67491	0.15			0.781		0.214			0.791		0.111	1.815	0.594	1.026		0.061	2.555		1.845	2.408
Pistil length	2.208	2.347	2.278	1.793	1.752	2.035	2.02	1.958	1.976	2.164	1.97984	1.928	2.192	1.894	1.877	1.97086	2.263	2.283	1.9	1.961	2.275	2.513	2.29	1.897	1.936	2.0486	2.11	2.286	2.0018	1.88			2.302		2.16			2.584		1.828	2.498	1.94	1.515		2.534	2.434		1.918
Longest tube	0.407	0.031	0.005	0.378	0.018	0.79	0.445	0.026	0.813	0.044	1.31468	0.369	0.288	1.166	0.042	1.59608	0.521	0.528	1.468	0.037	1.79	0.628	0.559	1.255	0.173	2.0486	0.677	0.568	1.69132	0.167			0.744		0.16			1.018		0.142	2.498	0.493	1.016		0.226	2.434		1.841
Pistil length	1.866	2.188	2.152	1.683	2.078	2.164	1.961	2.115	1.849	1.976	1.80946	2.517	1.84	1.67	2.005	2.13741	2.535	2.072	2.054	2.051	2.46	1.787	2.386	2.045	1.818	1.56731	2.176	2.024	1.87518	1.884			2.195		2.071			2.591		2.517	2.182	1.753	1.463		2.445	2.366		1.722
Longest tube	0.38	0.028	0.011	0.354	0.02	0.896	0.386	0.066	0.774	0.03	1.16659	0.444	0.266	1.142	0.036	1.65493	0.544	0.437	1.536	0.098	1.995	0.402	0.662	1.534	0.063	1.56731	0.755	0.577	1.6224	0.166			0.65		0.126			1.092		0.18	2.182	0.469	0.873		0.175	2.366		1.539
Pistil length	1.996	2.28	1.854	2.068	1.819	1.806	2.04	1.606	1.583	2.143	1.71537	1.963	1.883	1.767	2.005	2.08091	1.983	1.998	1.927	1.847	2.199	2.025	2.212	1.629	2.004	1.91917	1.946	2.096	1.788	2.413			2.456		1.81			2.355		2.498	2.32		2.037		1.967	1.906		2.213
Longest tube	0.482	0.035	0.014	0.228	0.033	0.62	0.695	0.013	0.68	0.045	1.24847	0.43	0.247	1.237	0.046	1.58322	0.462	0.408	1.491	0.131	1.968	0.473	0.531	0.93	0.099	1.91917	0.451	0.672	1.251	0.196			0.736		0.188			1.147		0.206	2.32		1.512		0.23	1.906		1.809
Pistil length	2.015	2.522	1.604	2.007	1.986	1.97474		1.8	1.943	1.928	1.95302	1.764	1.894	1.738	1.864	2.11309	2.021	2.262	1.656	2.231	2.469	2.153	1.95	2.259	2.149	1.765	2.151	1.967	2.26	1.984			2.44		2.261			2.77		2.167	2.63		2.25		2.483	1.624		2.383
Longest tube	0.354	0.039	0.007	0.15	0.04	0.771129		0.011	0.907	0.041	1.45109	0.534	0.389	1.167	0.044	1.79914	0.491	0.391	1.078	0.085	2.129	0.515	0.636	1.435	0.135	1.765	0.43	0.501	1.521	0.128			0.805		0.222			1.06		0.138	2.63		1.555		0.236	1.624		1.951
Pistil length	2.333	2.45	1.885	1.789	2.031	1.91159		1.653	1.624	1.868	1.6405	1.965	1.865	2.184	2.006	1.86949	1.943	1.836	2.032	1.771	2.0929	1.864	1.751	1.705	1.984	1.8725	2.479	2.063	1.721	2.301			2.115		2.527			2.229		2.18	2.451		2.214		2.439	1.859		1.978
Longest tube	0.455	0.045	0.014	0.177	0.027	0.667338		0.008	0.87	0.042	1.18243	0.498	0.309	0.524	0.032	1.53671	0.449	0.532	0.569	0.071	1.94316	0.452	0.36	0.89	0.182	1.8725	0.543	0.673	0.954	0.165			0.749		0.111			1.065		0.156	2.451		1.436		0.199	1.859		1.719
Pistil length	2.206	2.479	1.515	2.191	1.844	2.16096		1.721	2.199	2.163	2.03339	2.454	2.102	1.965	2.238	1.88831	1.731	1.818	1.897	1.914	2.11675	1.749	1.871	2.526	1.854	1.93495	1.7	1.896	2.07	1.831			1.747		2.076			2.243		2.275	2.599		2.27		2.305	1.762		2.386
Longest tube	0.354	0.028	0.008	0.249	0.027	1.04259		0.01	0.316	0.044	1.55056	0.447	0.488	0.453	0.044	1.50532	0.419	0.392	0.843	0.1	1.91845	0.357	0.397	1.249	0.19	1.93495	0.495	0.496	1.532	0.123			0.549		0.076			0.988		0.113	2.599		1.566		0.182	1.762		2.024
Pistil length	2.197	1.717	1.842	1.927	1.895	2.09082		1.799	1.815	2.164	2.19222	2.209	1.918	2.169		2.10169	1.783	1.72	1.951	1.724	2.02386	2.425	1.862	1.998	2.111	1.78859	2.053	2.145	2.324				1.739		2.167			1.951		2.475	2.818		2.094		2.204	2.461		2.57
Longest tube	0.502	0.211	0.004	0.173	0.054	1.06075		0.005	0.336	0.021	1.57126	0.475	0.205	0.75		1.73322	0.534	0.383	0.648	0.079	1.81542	0.659	0.399	1.453	0.196	1.78859	0.507	0.632	1.787				0.623		0.102			0.84		0.227	2.818		1.481		0.192	2.461		2.161
Pistil length	1.633	2.035	1.545	1.926	1.513	2.17024		1.752	2.329		2.08824	2.208	1.664	1.828		2.00646		1.939	1.836		2.07585	1.96	2.015	2.065	1.816	2.01121	1.92	1.768	2.283				1.694					1.92		1.713	1.933		2.075			2.584		2.192
Longest tube	0.317	0.271	0.01	0.335	0.029	1.01768		0.007	0.263		1.40973	0.551	0.242	0.953		1.59855		0.374	1.29		1.9915	0.479	0.553	1.256	0.133	2.01121	0.504	0.418	1.744				0.697					0.792		0.109	1.933		1.178			2.584		1.98
Pistil length	1.948	1.903	1.669	1.675		1.87441		2.073	1.841		1.65869	1.844	1.658	1.891		2.034		1.909	1.697		1.90842		1.972		1.89	1.78287	2.135	2.047	1.957				2.033					2.024			2.28		1.902			2.219		2.161
Longest tube	0.376	0.17	0.008	0.447		0.849593		0.005	0.248		1.12604	0.481	0.215	1.021		1.165		0.388	1.15		1.84483		0.472		0.163	1.78287	0.379	0.491	1.573				0.699					0.832			2.28		1.439			2.219		1.429
Pistil length	1.814	1.623	1.434	2.154		2.01232		1.717	1.965		1.66539		1.871	2.134		1.859		1.829	2.036		1.80668		2.033			1.97158		2.163	2.613				1.846					2.274			2.425		2.135			2.203		2.183
Longest tube	0.383	0.222	0.008	0.327		0.963443		0.007	0.397		1.21701		0.252	1.227		0.936		0.337	1.161		1.61307		0.401			1.97158		0.664	1.811				0.674					0.861			2.425		1.661			2.203		1.508
Pistil length	1.915		1.941	1.788		1.85669		1.893	1.882		1.80614		1.767	1.912		2.459		2.01	2.097		1.8655		1.958			1.65314		2.309	2.416				1.903					2.037			1.978		2.367					2.019
Longest tube	0.313		0.008	0.354		0.771659		0.011	0.257		1.21721		0.228	0.837		1.854		0.362	1.259		1.83179		0.541			1.65314		0.855	1.546				0.689					1.064			1.978		1.505					1.968
Pistil length	1.559		2.1	2.034		1.92932		1.884	1.826		1.67627		1.572			2.15		1.676	2.065		2.29777		2.253			2.317		2.197					2.049					1.786			2.169		1.875					2.58
Longest tube	0.31		0.004	0.456		0.971074		0.175	0.645		1.09247		0.237			1.682		0.381	1.022		2.17673		0.406			1.388		0.802					0.719					0.865			2.169		1.716					2.107
Pistil length	1.885		1.736			1.803		2.082	2.55		2.20211		2.401			1.881		1.915			2.181		2.615			2.389		2.268					2.179					2.096			2.199		1.919
Longest tube	0.419		0.011			0.638		0.218	0.735		1.38449		0.374			1.723		0.344			1.93		0.999			1.587		0.654					0.854					1.07			2.199		1.669
Pistil length	1.686		2.209			2.153		2.165	1.779		2.028		1.773			1.916		2.154			2.301		1.789			2.645		1.853										1.967			2.432		2.082
Longest tube	0.329		0.056			0.876		0.112	0.824		1.243		0.21			1.494		0.364			1.987		0.379			2.645		0.677										1.142			2.432		1.484
Pistil length	1.87		2.42			2.085		1.745	1.987		1.588		1.8			2.038		1.936					1.697			2.418		1.815										2.321			2.315		2.293
Longest tube	0.386		0.03			0.855		0.184	0.894		0.912		0.316			1.65		0.049					0.485			2.418		0.672										1.272			2.315		1.782
Pistil length	1.809		1.92			2.025			2.511		2.014		2.08			1.733		1.8					2.12			1.945		1.958										2.294			2.133		2.058
Longest tube	0.007		0.021			0.865			0.615		1.244		0.029			1.41		0.182					0.757			1.945		0.713										1.256			2.133		1.805
Pistil length	1.937		1.882			1.834			2.267		1.849		2.399			1.616		2.355					1.947			2.26		2.202										2.15			2.751		2.235
Longest tube	0.032		0.031			0.65			0.703		1		0.028			1.146		0.555					0.695			2.26		0.744										1.289			2.751		1.986
Pistil length	2.231		1.845			1.828			1.638				2.249			2.069		2.257								1.989		1.796													2.266		2.305
Longest tube	0.486		0.036			0.645			0.521				0.028			1.602		0.528								1.989		0.594													2.266		1.968
Pistil length	2.159		1.978			1.946							1.743			1.645		1.711								2.133		2.187													2.07		1.95
Longest tube	0.543		0.042			0.526							0.021			1.019		0.469								2.133		0.735													2.07		0.843
Pistil length	1.805		1.952			2.198							1.583			3.95		1.932								2.021		1.773													3.038		2.066
Longest tube	0.521		0.033			0.866							0.028			3.356		0.416								2.011		0.628													3.038		1.114
Pistil length	1.862		1.684			2.418							2.142			1.823		2.314								2.033															2.562		2.262
Longest tube	0.49		0.015			1.039							0.014			1.267		0.473								1.982															2.562		1.087
Pistil length	2.002		2.251			2.32							1.982			2.024										2.149															2.086		1.953
Longest tube	0.513		0.018			0.912							0.028			1.41										2.074															2.086		0.982
Pistil length	2.196		1.72			2.035							2.3			1.93										2.184															2.308
Longest tube	0.447		0.02			0.79							0.348			1.529										1.968															2.308
Pistil length	2.137		2.252			2.164							2.085			1.643										2.324
Longest tube	0.386		0.01			0.896							0.351			1.349										2.095
Pistil length	2.087		2.222			1.806							2.345			1.788										2.328
Longest tube	0.348		0.011			0.62							0.378			1.395										2.328
Pistil length	1.959												2.105			3.695										2.415
Longest tube	0.205												0.251			2.798										2.208
Pistil length	1.814												1.842			2.048										1.902
Longest tube	0.125												0.291			1.675										1.902
Pistil length	1.807															4.297										1.768
Longest tube	0.268															3.455										1.768
Pistil length	1.555															2.122										2.138
Longest tube	0.308															1.659										1.944
Pistil length	2.227															1.957										2.116
Longest tube	0.556															1.543										1.959
Pistil length	1.641
Longest tube	0.539
Pistil length	1.722
Longest tube	0.435
Pistil length	3.659
Longest tube	0.676
Pistil length	1.93
Longest tube	0.335
Pistil length	1.911
Longest tube	0.328
Fig 2f _ number of seeds in siliques								Fig 2g _ Pollen germination in vitro (%)					Fig 2h _ pollen tube growth rate (um min-1)
Average	52.5833	3.13889	44.3333	49.0526	0			Average	41.6667	14			Average	3.05152	2.74844	1.68667	2.96111	1.75114
SD	3.89355	1.85821	6.7396	3.47129	0			SD	4.98888	3.74166			SD	0.620875	0.581507	0.729261	1.02531	0.69368
Genotype	WT	aha6/8	aha6/9	aha8/9	aha6/8/9			Genotype	WT	aha6/8/9			Genotype	WT	aha6/8	aha6/9	aha8/9	aha6/8/9
Silique 1	51	7	43	51	0			Experiment 1	47	10			Tube 1	3.2	1.9	0.9	3.6	1.3
Silique 2	59	0	45	47	0			Experiment 2	35	19			Tube 2	3.1	2.1	1.5	3.3	1.3
Silique 3	57	4	47	44	0			Experiment 3	43	13			Tube 3	1.7	2.5	1.9	2.4	2.1
Silique 4	49	2	45	52	0								Tube 4	2	3	1.4	3.9	2.1
Silique 5	46	4	36	44	0								Tube 5	2.6	2.4	2.4	4.2	2
Silique 6	54	1	48	52	0								Tube 6	4.2	2.8	2	4.4	2.3
Silique 7	50	1	46	49	0								Tube 7	3.7	2.3	1	4.1	1.6
Silique 8	48	5	42	46	0								Tube 8	2.14	2.4	0.8	2	1.3
Silique 9	53	5	47	51	0								Tube 9	3.5	2.1	1.1	2.2	1.6
Silique 10	50	1	36	51	0								Tube 10	2.64	3.17	2.7	4	1
Silique 11	52	2	41	43	0								Tube 11	3.35	2.28	0.5	2.3	1.7
Silique 12	55	5	40	50	0								Tube 12	3.87	3.63	2.9	1.2	1.3
Silique 13	53	4	50	47	0								Tube 13	2.1	3.02	1.6	4.3	2
Silique 14	48	2	53	52	0								Tube 14	3.72	3.12	2.7	2.5	2.8
Silique 15	59	9	56	55	0								Tube 15	3.17	2.88	1.9	1.1	3.1
Silique 16	50	2	30	49	0								Tube 16	3.42	3.74		3	3.2
Silique 17	49	1	48	52	0								Tube 17	3.55	2.6		2.2	1.5
Silique 18	52	2	54	44	0								Tube 18	3	1.77		2.6	1.5
Silique 19	59	2	55	53	0								Tube 19	3.57	3.93			1
Silique 20	52	1	48		0								Tube 20	2.53	1.84			0.9
Silique 21	55	4	52		0								Tube 21	3.15	2.93			2.75
Silique 22	58	2	37		0								Tube 22	3.12	3.4			1.6
Silique 23	47	4	36		0								Tube 23	3.93	2.71			1.5
Silique 24	56	4	46		0								Tube 24	3.35	2.24			1
Silique 25		5	47		0								Tube 25	2.8	2.43			2
Silique 26		4	44		0								Tube 26	3.53	2.77			2.6
Silique 27		4	46		0								Tube 27	2.88	3.96			2
Silique 28		4	42		0								Tube 28	2.28	2.51			2.1
Silique 29		2	28		0								Tube 29	2.7	3.4			2
Silique 30		3	42		0								Tube 30	3.8	3.02			3
Silique 31		3			0								Tube 31	2.1	2.85			2.1
Silique 32		4			0								Tube 32	3.3	2.25			1.3
Silique 33		1			0								Tube 33	2.7				2
Silique 34		2			0								Tube 34					2.9
Silique 35		5			0								Tube 35					2.8
Silique 36		2			0								Tube 36					1.5
Silique 37					0								Tube 37					1.8
Silique 38					0								Tube 38					0.6
Silique 39					0								Tube 39					1.5
Silique 40					0								Tube 40					1.2
Silique 41					0								Tube 41					0.75
Silique 42					0								Tube 42					0.65
Silique 43					0								Tube 43					1.2
													Tube 44					0.6
[truncated: 1 more columns]

## Sheet: Fig 3
Fig 3b _ extracellular proton influx at the tip									Fig 3c _ spatial extracellular proton flux				Fig 3d _ extracellular anionic efflux at the tip						Fig 3e _ cytosolic pH					Fig 3f _ pH gradient from shank to tip				Fig 3g _ growth rate vs pH gradient
Col-0	aha6	aha8	aha9	aha6/8	aha6/9	aha8/9	aha6/8/9		genotype	length	value		Col-0	aha6/8	aha6/9	aha8/9	aha6/8/9		Genotype	Replicates	Length	pH		Genotype	Replicates	Gradient		Genotype	Gradient	Growth
3.2	4.2	3.8	5	1.9	0.9	3.6	1.3		Col-0	0-5um	-5.166		4.792	4.664	3.539	20.967	6.554		aha6/8	1	0.1084	6.3898		aha6/8	1	1.03582		aha6/8	1.04232	0.414356
3.1	4	2.3	4	2.1	1.5	3.3	1.3		Col-0	0-5um	-8.65		5.7	3.459	4.267	15.694	3.304		aha6/9	1	0.2168	6.3842		aha6/8	2	1.1683		aha6/8	1.18167	4.46674
1.7	2	1.8	3.3	2.5	1.9	2.4	2.1		Col-0	0-5um	-6.774		10.66	3.648	3.664	23.986	5.018		aha6/10	1	0.3252	6.37908		aha6/8	3	1.12729		aha6/8	1.13949	3.78931
2	1	2	3.4	3	1.4	3.9	2.1		Col-0	0-5um	-9.761		8.383	3.713	6.072	9.326	4.251		aha6/11	1	0.4336	6.37934		aha6/8	4	1.11937		aha6/8	1.14498	1.21875
2.6	3	1.9	2.1	2.4	2.4	4.2	2		Col-0	0-5um	-8.721		7.649	8.656	6.827	9.652	4.605		aha6/12	1	0.542	6.38071		aha6/8	5	1.16156		aha6/8	1.15314	3.01901
4.2	1.8	1.3	1.2	2.8	2	4.4	2.3		Col-0	0-5um	-6.837		15.081	1.494	6.8	11.069	3.983		aha6/13	1	0.6504	6.38134		aha6/8	6	1.13143		aha6/8	1.11511	1.17625
3.7	1.3	1.4	2.8	2.3	1	4.1	1.6		Col-0	0-5um	-7.433		20.207	1.151	5.483	6.701	4.477		aha6/14	1	0.7588	6.38007		aha6/8	7	1.03304		aha6/8	1.03347	1.13709
2.14	0.8	4	2.4	2.4	0.8	2	1.3		Col-0	0-5um	-9.8282		18.07	2.156		13.448	4.926		aha6/15	1	0.8672	6.37843		aha6/8	8	1.17127		aha6/8	1.17911	3.86557
3.5	1.7	2.4	2.2	2.1	1.1	2.2	1.6		Col-0	0-5um	-5.925		8.398	2.859		17.883	5.214		aha6/16	1	0.9756	6.37653		aha6/8	9	1.12226		aha6/8	1.10299	0.587547
2.64	4	2.9	4	3.17	2.7	4	1		Col-0	0-5um	-14.604		5.989	2.235			4.056		aha6/17	1	1.084	6.37628		aha6/8	10	1.07823		aha6/8	1.08616	0.586486
3.35	3.3	2.4		2.28	0.5	2.3	1.7		Col-0	0-5um	-7.69		3.842	4.73			4.359		aha6/18	1	1.1924	6.37781		aha6/8	11	1.16709		aha6/8	1.16135	2.08927
3.87		2		3.63	2.9	1.2	1.3		Col-0	0-5um	-11.557		20.613	4.584			4.142		aha6/19	1	1.3008	6.38092		aha6/8	12	1.12971		aha6/8	1.14304	2.32575
2.1		1.3		3.02	1.6	4.3	2		Col-0	0-5um	-10.123		23.795						aha6/20	1	1.4092	6.38545		aha6/8	13	1.10801		aha6/8	1.1121	0.583549
3.72		3		3.12	2.7	2.5	2.8		Col-0	0-5um	-10.468		21.996						aha6/21	1	1.5176	6.38762		aha6/8	14	1.11364		aha6/8	1.11164	0.537545
3.17		1.7		2.88	1.9	1.1	3.1		Col-0	0-5um	-8.661		16.188						aha6/22	1	1.626	6.38415		aha6/8	15	1.08446		aha6/8	1.0858	0.830018
3.42				3.74		3	3.2		Col-0	5-10um	-6.131		17.05						aha6/23	1	1.7344	6.37993		aha6/8	16	1.09578		aha6/8	1.10313	0.799451
3.55				2.6		2.2	1.5		Col-0	5-10um	-4.942		16.843						aha6/24	1	1.8428	6.38061		aha6/8	17	1.09077		aha6/8	1.10018	0.953616
3				1.77		2.6	1.5		Col-0	5-10um	-5.174		14.319						aha6/25	1	1.9512	6.38707		aha6/8	18	1.17212		aha6/8	1.18824	3.47104
3.57				3.93			1		Col-0	5-10um	-6.673		20.819						aha6/26	1	2.0596	6.39144		aha6/8/9	1	1.07302		aha6/8/9	1.08558	1.02766
2.53				1.84			0.9		Col-0	5-10um	-0.505		16.751						aha6/27	1	2.168	6.39008		aha6/8/9	2	1.03067		aha6/8/9	1.03013	1.28684
3.15				2.93			2.75		Col-0	5-10um	-2.176								aha6/28	1	2.2764	6.38549		aha6/8/9	3	1.06044		aha6/8/9	1.05457	0.987403
3.12				3.4			1.6		Col-0	5-10um	-2.3556								aha6/29	1	2.3848	6.3836		aha6/8/9	4	1.11407		aha6/8/9	1.11178	1.13891
3.93				2.71			1.5		Col-0	5-10um	-1.672								aha6/30	1	2.4932	6.38255		aha6/8/9	5	1.12059		aha6/8/9	1.10799	1.04809
3.35				2.24			1		Col-0	5-10um	-10.078								aha6/31	1	2.6016	6.38402		aha6/8/9	6	1.14335		aha6/8/9	1.14671	0.950321
2.8				2.43			2		Col-0	5-10um	-2.956								aha6/32	1	2.71	6.38824		aha6/8/9	7	1.00024		aha6/8/9	0.989936	0.619152
3.53				2.77			2.6		Col-0	5-10um	-5.25								aha6/33	1	2.8184	6.3929		aha6/8/9	8	1.07558		aha6/8/9	1.0878	0.956513
2.88				3.96			2		Col-0	5-10um	-5.06								aha6/34	1	2.9268	6.39777		aha6/8/9	9	1.17247		aha6/8/9	1.16129	0.581137
2.28				2.51			2.1		Col-0	5-10um	-7.242								aha6/35	1	3.0352	6.40259		aha6/8/9	10	1.05285		aha6/8/9	1.05336	0.712026
2.7				3.4			2		Col-0	5-10um	-5.447								aha6/36	1	3.1436	6.40388		aha6/8/9	11	0.9469		aha6/8/9	0.944016	0.895883
3.8				3.02			3		Col-0	10-15um	-2.195								aha6/37	1	3.252	6.40527		aha6/8/9	12	1.05603		aha6/8/9	1.05352	0.332634
2.1				2.85			2.1		Col-0	10-15um	-3.756								aha6/38	1	3.3604	6.4094		aha6/8/9	13	1.13881		aha6/8/9	1.13275	0.751309
3.3				2.25			1.3		Col-0	10-15um	-1.422								aha6/39	1	3.4688	6.41364		aha6/8/9	14	1.01218		aha6/8/9	1.06653	1.49182
2.7							2		Col-0	10-15um	-0.991								aha6/40	1	3.5772	6.41428		aha6/8/9	15	1.05762		aha6/8/9	1.06784	0.903194
							2.9		Col-0	10-15um	-1.96								aha6/41	1	3.6856	6.4143		aha6/8/9	16	1.01199		aha6/8/9	1.02224	1.32357
							2.8		Col-0	10-15um	0.824								aha6/42	1	3.794	6.41117		aha6/8/9	17	1.11531		aha6/8/9	1.06203	1.70367
							1.5		Col-0	10-15um	-0.537								aha6/43	1	3.9024	6.40725		aha6/8/9	18	1.04767		aha6/8/9	1.04719	1.38257
							1.8		Col-0	10-15um	-0.0965								aha6/44	1	4.0108	6.40277		aha6/8/9	19	1.09291		aha6/8/9	1.09149	1.25549
							0.6		Col-0	10-15um	0.227								aha6/45	1	4.1192	6.3994		aha6/8/9	20	1.06017		aha6/8/9	1.05707	0.486394
							1.5		Col-0	10-15um	-6.256								aha6/46	1	4.2276	6.39825		aha6/8/9	21	1.04827		aha6/8/9	1.03571	0.12655
							1.2		Col-0	10-15um	-1.301								aha6/47	1	4.336	6.39952		aha6/8/9	22	1.10678		aha6/8/9	1.09684	1.0168
							0.75		Col-0	10-15um	-2.162								aha6/48	1	4.4444	6.39731		aha6/8/9	23	1.03367		aha6/8/9	1.04908	0.236065
							0.65		Col-0	10-15um	-1.723								aha6/49	1	4.5528	6.39479		aha6/8/9	24	1.06275		aha6/8/9	1.07243	1.13894
							1.2		Col-0	10-15um	-3.601								aha6/50	1	4.6612	6.39694		aha6/8/9	25	1.13118		aha6/8/9	1.12643	0.177675
							0.6		Col-0	10-15um	-2.694								aha6/51	1	4.7696	6.40015		aha6/9	1	1.05644		aha6/9	1.06335	0.951317
									Col-0	15-20um	-0.688								aha6/52	1	4.878	6.40113		aha6/9	2	1.12899		aha6/9	1.14198	1.79125
									Col-0	15-20um	-0.75								aha6/53	1	4.9864	6.40218		aha6/9	3	1.10387		aha6/9	1.11501	1.23035
									Col-0	15-20um	1.754								aha6/54	1	5.0948	6.4029		aha6/9	4	1.14413		aha6/9	1.14546	0.937817
									Col-0	15-20um	1.719								aha6/55	1	5.2032	6.40269		aha6/9	5	1.06842		aha6/9	1.06627	0.469056
									Col-0	15-20um	-0.664								aha6/56	1	5.3116	6.40307		aha6/9	6	1.20116		aha6/9	1.16389	1.01919
									Col-0	15-20um	1.594								aha6/57	1	5.42	6.40194		aha6/9	7	0.984349		aha6/9	0.995711	-0.14841
									Col-0	15-20um	1.507								aha6/58	1	5.5284	6.40145		aha6/9	8	1.10726		aha6/9	1.103	1.0934
									Col-0	15-20um	1.7982								aha6/59	1	5.6368	6.40319		aha6/9	9	1.09066		aha6/9	1.10064	0.3209
									Col-0	15-20um	1.58								aha6/60	1	5.7452	6.40525		aha6/9	10	1.08827		aha6/9	1.10657	2.42593
									Col-0	15-20um	-2.431								aha6/61	1	5.8536	6.40637		aha6/9	11	1.15184		aha6/9	1.14603	1.45786
									Col-0	15-20um	0.937								aha6/62	1	5.962	6.40732		aha6/9	12	1.08567		aha6/9	1.09414	1.59995
									Col-0	15-20um	0.979								aha6/63	1	6.0704	6.40541		aha6/9	13	1.08812		aha6/9	1.08391	0.0200718
									Col-0	15-20um	0.586								aha6/64	1	6.1788	6.40268		aha6/9	14	1.1366		aha6/9	1.13055	1.15413
									Col-0	15-20um	0.163								aha6/65	1	6.2872	6.40355		aha6/9	15	1.1124		aha6/9	1.11783	-0.0801691
									Col-0	15-20um	-0.417								aha6/66	1	6.3956	6.40725		aha6/9	16	1.1051		aha6/9	1.10378	0.786761
									Col-0	20-25um	0.435								aha6/67	1	6.504	6.41082		aha6/9	17	1.10753		aha6/9	1.13346	0.905773
									Col-0	20-25um	4.069								aha6/68	1	6.6124	6.41127		aha6/9	18	1.2401		aha6/9	1.2001	2.36768
									Col-0	20-25um	2.52								aha6/69	1	6.7208	6.40853		aha6/9	19	1.09071		aha6/9	1.10511	1.12681
									Col-0	20-25um	2.3								aha6/70	1	6.8292	6.40509		aha6/9	20	1.13463		aha6/9	1.12222	1.02327
									Col-0	20-25um	2.619								aha6/71	1	6.9376	6.40445		aha6/9	21	1.07119		aha6/9	1.03534	0.544073
									Col-0	20-25um	3.128								aha6/72	1	7.046	6.40471		aha6/9	22	1.13508		aha6/9	1.13274	1.04761
									Col-0	20-25um	2.841								aha6/73	1	7.1544	6.40675		aha6/9	23	1.11316		aha6/9	1.1042	0.96068
									Col-0	20-25um	2.125								aha6/74	1	7.2628	6.40689		aha6/9	24	1.04095		aha6/9	1.06968	1.08005
									Col-0	20-25um	1.135								aha6/75	1	7.3712	6.40452		aha6/9	25	1.068		aha6/9	1.07628	0.831226
									Col-0	20-25um	2.106								aha6/76	1	7.4796	6.40245		aha8/9	1	1.17465		aha8/9	1.16992	1.27128
									Col-0	20-25um	0.74								aha6/77	1	7.588	6.40429		aha8/9	2	1.1828		aha8/9	1.18634	2.44045
									Col-0	25-30um	5.953								aha6/78	1	7.6964	6.40961		aha8/9	3	1.06766		aha8/9	1.09353	0.794851
									Col-0	25-30um	2.675								aha6/79	1	7.8048	6.41606		aha8/9	4	1.01911		aha8/9	1.02702	0.110847
									Col-0	25-30um	3.11								aha6/80	1	7.9132	6.42049		aha8/9	5	1.20642		aha8/9	1.16025	1.72993
									Col-0	25-30um	3.081								aha6/81	1	8.0216	6.42077		aha8/9	6	1.09685		aha8/9	1.10049	0.315751
									Col-0	25-30um	1.338								aha6/82	1	8.13	6.41941		aha8/9	7	1.05395		aha8/9	1.05031	-0.0134191
									Col-0	30-35um	1.601								aha6/83	1	8.2384	6.41829		aha8/9	8	1.26128		aha8/9	1.24036	4.4574
									Col-0	30-35um	6.889								aha6/84	1	8.3468	6.41758		aha8/9	9	1.09695		aha8/9	1.09417	2.56573
									Col-0	30-35um	2.353								aha6/85	1	8.4552	6.41626		aha8/9	10	1.19786		aha8/9	1.19507	3.99724
									Col-0	30-35um	3.18								aha6/86	1	8.5636	6.41501		aha8/9	11	1.21105		aha8/9	1.20278	5.55363
									Col-0	30-35um	3.129								aha6/87	1	8.672	6.41622		aha8/9	12	1.16517		aha8/9	1.15808	2.08969
									Col-0	30-35um	5.189								aha6/88	1	8.7804	6.41584		aha8/9	13	1.12208		aha8/9	1.12566	1.46303
									Col-0	30-35um	2.822								aha6/89	1	8.8888	6.41321		aha8/9	14	1.25592		aha8/9	1.22972	2.24617
									Col-0	30-35um	3.87								aha6/90	1	8.9972	6.41116		aha8/9	15	1.02736		aha8/9	1.03679	-0.0395881
									Col-0	30-35um	3.932								aha6/91	1	9.1056	6.41338		aha8/9	16	1.04694		aha8/9	1.06243	0.278894
									Col-0	30-35um	1.67								aha6/92	1	9.214	6.41527		aha8/9	17	1.25658		aha8/9	1.37367	1.89776
									Col-0	35-40um	5.459								aha6/93	1	9.3224	6.41491		aha8/9	18	1.17567		aha8/9	1.17111	3.95444
									Col-0	35-40um	2.988								aha6/94	1	9.4308	6.41386		aha8/9	19	1.26516		aha8/9	1.23842	1.77857
									Col-0	35-40um	4.004								aha6/95	1	9.5392	6.41534		aha8/9	20	1.09241		aha8/9	1.11212	2.29186
									Col-0	35-40um	4.046								aha6/96	1	9.6476	6.41635		aha8/9	21	1.06934		aha8/9	1.06925	0.269107
									Col-0	35-40um	1.875								aha6/97	1	9.756	6.41626		aha8/9	22	1.06563		aha8/9	1.07263	0.0209298
									Col-0	40-45um	1.798								aha6/98	1	9.8644	6.41946		aha8/9	23	0.981625		aha8/9	0.988449	0.658679
									Col-0	40-45um	7.354								aha6/99	1	9.9728	6.42276		aha8/9	24	1.2905		aha8/9	1.3085	3.7346
									Col-0	40-45um	2.059								aha6/100	1	10.0812	6.42111		WT	1	1.19284		WT	1.17397	1.36236
									Col-0	40-45um	3.459								aha6/101	1	10.1896	6.41684		WT	2	1.23661		WT	1.25058	1.47559
									Col-0	40-45um	6.209								aha6/102	1	10.298	6.41812		WT	3	1.20841		WT	1.22323	1.64097
									Col-0	40-45um	2.903								aha6/103	1	10.4064	6.42391		WT	4	1.10916		WT	1.1166	0.89531
									Col-0	40-45um	4.257								aha6/104	1	10.5148	6.42948		WT	5	1.11636		WT	1.11145	1.76345
									Col-0	40-45um	3.995								aha6/105	1	10.6232	6.43088		WT	6	1.12275		WT	1.12872	2.53644
									Col-0	40-45um	2.242								aha6/106	1	10.7316	6.43035		WT	7	1.07405		WT	1.09761	0.440438
									Col-0	45-50um	6.65								aha6/107	1	10.84	6.42937		WT	8	1.28813		WT	1.28483	2.02869
									Col-0	45-50um	2.046								aha6/108	1	10.9484	6.42892		WT	9	1.22029		WT	1.19423	3.94705
									Col-0	45-50um	3.902								aha6/109	1	11.0568	6.43087		WT	10	1.21117		WT	1.23435	2.13672
									Col-0	45-50um	4.091								aha6/110	1	11.1652	6.43556		WT	11	1.1353		WT	1.15787	1.38589
									Col-0	45-50um	2.414								aha6/111	1	11.2736	6.43858		WT	12	1.19131		WT	1.19432	5.10766
									Col-0	50-55um	2.389								aha6/112	1	11.382	6.43935		WT	13	1.12562		WT	1.11384	1.6817
									Col-0	50-55um	1.825								aha6/113	1	11.4904	6.4393		WT	14	1.20122		WT	1.20083	1.97499
									Col-0	50-55um	3.107								aha6/114	1	11.5988	6.43783		WT	15	1.09526		WT	1.13107	1.40464
									Col-0	50-55um	6.312								aha6/115	1	11.7072	6.43359		WT	16	1.06074		WT	1.05805	2.21422
									Col-0	50-55um	1.94								aha6/116	1	11.8156	6.42755		WT	17	1.26887		WT	1.15192	3.74272
									Col-0	50-55um	3.174								aha6/117	1	11.924	6.42185		WT	18	1.18724		WT	1.18266	5.05859
									Col-0	50-55um	3.942								aha6/118	1	12.0324	6.42149		WT	19	1.00818		WT	1.01203	-0.062901
									Col-0	50-55um	2.344								aha6/119	1	12.1408	6.42675		WT	20	1.11326		WT	1.12424	3.53447
									aha6/8	0-5um	-2.287								aha6/120	1	12.2492	6.43099		WT	21	1.19534		WT	1.20508	2.4236
									aha6/8	0-5um	-5.919								aha6/121	1	12.3576	6.43		WT	22	1.21435		WT	1.13933	1.75167
									aha6/8	0-5um	-5.807								aha6/122	1	12.466	6.42743		WT	23	1.13876		WT	1.12949	1.7944
									aha6/8	0-5um	-5.492								aha6/123	1	12.5744	6.42439		WT	24	1.21828		WT	1.20475	1.45001
									aha6/8	0-5um	-5.619								aha6/124	1	12.6828	6.42089		WT	25	1.22064		WT	1.22038	4.61888
									aha6/8	0-5um	-5.89								aha6/125	1	12.7912	6.41741		WT	26	1.21346		WT	1.17646	1.15989
									aha6/8	0-5um	-3.261								aha6/126	1	12.8996	6.41587
									aha6/8	0-5um	-5.618								aha6/127	1	13.008	6.41704
									aha6/8	0-5um	-3.761								aha6/128	1	13.1164	6.42003
									aha6/8	0-5um	-6.858								aha6/129	1	13.2248	6.4217
									aha6/8	0-5um	-5.756								aha6/130	1	13.3332	6.42248
									aha6/8	0-5um	-5.565								aha6/131	1	13.4416	6.42458
									aha6/8	0-5um	-4.812								aha6/132	1	13.55	6.42722
									aha6/8	0-5um	-6.455								aha6/133	1	13.6584	6.42933
									aha6/8	5-10um	-2.264								aha6/134	1	13.7668	6.43032
									aha6/8	5-10um	-4.847								aha6/135	1	13.8752	6.43266
									aha6/8	5-10um	-2.791								aha6/136	1	13.9836	6.43324
									aha6/8	5-10um	-2.617								aha6/137	1	14.092	6.43066
									aha6/8	5-10um	-2.178								aha6/138	1	14.2004	6.42626
									aha6/8	5-10um	-1.253								aha6/139	1	14.3088	6.4267
									aha6/8	5-10um	-3.086								aha6/140	1	14.4172	6.43014
									aha6/8	5-10um	-2.794								aha6/141	1	14.5256	6.43327
									aha6/8	5-10um	-1.748								aha6/142	1	14.634	6.438
									aha6/8	5-10um	-3.893								aha6/143	1	14.7424	6.44509
									aha6/8	5-10um	-4.914								aha6/144	1	14.8508	6.44962
									aha6/8	5-10um	-2.374								aha6/145	1	14.9592	6.4497
									aha6/8	5-10um	-2.372								aha6/146	1	15.0676	6.45201
									aha6/8	5-10um	-4.933								aha6/147	1	15.176	6.45668
									aha6/8	10-15um	-1.14								aha6/148	1	15.2844	6.45819
									aha6/8	10-15um	-1.31								aha6/149	1	15.3928	6.45531
									aha6/8	10-15um	-0.802								aha6/150	1	15.5012	6.45202
									aha6/8	10-15um	-0.832								aha6/151	1	15.6096	6.45099
									aha6/8	10-15um	-0.812								aha6/152	1	15.718	6.45081
									aha6/8	10-15um	-1.154								aha6/153	1	15.8264	6.45197
									aha6/8	10-15um	-1.064								aha6/154	1	15.9348	6.45327
									aha6/8	10-15um	-1.25								aha6/155	1	16.0432	6.45522
									aha6/8	10-15um	-0.616								aha6/156	1	16.1516	6.45536
									aha6/8	10-15um	-2.604								aha6/157	1	16.26	6.45519
									aha6/8	10-15um	-2.107								aha6/158	1	16.3684	6.45229
									aha6/8	10-15um	-0.488								aha6/159	1	16.4768	6.44724
									aha6/8	10-15um	-0.938								aha6/160	1	16.5852	6.44585
									aha6/8	10-15um	-4.924								aha6/161	1	16.6936	6.4485
									aha6/8	15-20um	-0.641								aha6/162	1	16.802	6.44614
									aha6/8	15-20um	-0.067								aha6/163	1	16.9104	6.43839
									aha6/8	15-20um	-0.007								aha6/164	1	17.0188	6.43656
									aha6/8	15-20um	0.05								aha6/165	1	17.1272	6.44365
									aha6/8	15-20um	-0.53								aha6/166	1	17.2356	6.45259
									aha6/8	15-20um	-0.142								aha6/167	1	17.344	6.45674
									aha6/8	15-20um	-0.348								aha6/168	1	17.4524	6.45495
									aha6/8	15-20um	-0.098								aha6/169	1	17.5608	6.45074
									aha6/8	15-20um	-0.043								aha6/170	1	17.6692	6.44804
									aha6/8	15-20um	-1.618								aha6/171	1	17.7776	6.44928
									aha6/8	15-20um	-0.741								aha6/172	1	17.886	6.45058
									aha6/8	15-20um	0.089								aha6/173	1	17.9944	6.44993
									aha6/8	15-20um	-0.849								aha6/174	1	18.1028	6.44843
									aha6/8	15-20um	-3.438								aha6/175	1	18.2112	6.44912
									aha6/8	20-25um	0.087								aha6/176	1	18.3196	6.44948
									aha6/8	20-25um	0.252								aha6/177	1	18.428	6.44569
									aha6/8	20-25um	-0.331								aha6/178	1	18.5364	6.43772
									aha6/8	20-25um	0.151								aha6/179	1	18.6448	6.43273
									aha6/8	20-25um	0.049								aha6/180	1	18.7532	6.43413
									aha6/8	20-25um	0.033								aha6/181	1	18.8616	6.43931
									aha6/8	20-25um	0.258								aha6/182	1	18.97	6.44767
									aha6/8	20-25um	-0.764								aha6/183	1	19.0784	6.45785
									aha6/8	20-25um	-0.753								aha6/184	1	19.1868	6.46222
									aha6/8	20-25um	0.302								aha6/185	1	19.2952	6.45773
									aha6/8	20-25um	-0.748								aha6/186	1	19.4036	6.45379
									aha6/8	20-25um	-1.835								aha6/187	1	19.512	6.45662
									aha6/8	25-30um	-0.398								aha6/188	1	19.6204	6.46456
									aha6/8	25-30um	0.026								aha6/189	1	19.7288	6.46787
									aha6/8	25-30um	0.377								aha6/190	1	19.8372	6.46378
									aha6/8	25-30um	-0.311								aha6/191	1	19.9456	6.45769
									aha6/8	25-30um	0.077								aha6/192	1	20.054	6.45765
									aha6/8	25-30um	0.028								aha6/193	1	20.1624	6.4606
									aha6/8	25-30um	0.318								aha6/194	1	20.2708	6.46013
									aha6/8	25-30um	-0.232								aha6/195	1	20.3792	6.45773
									aha6/8	25-30um	0.398								aha6/196	1	20.4876	6.45572
									aha6/8	25-30um	-0.699								aha6/197	1	20.596	6.45547
									aha6/8	30-35um	0.305								aha6/198	1	20.7044	6.45575
									aha6/8	30-35um	0.443								aha6/199	1	20.8128	6.45702
									aha6/8	30-35um	-0.735								aha6/200	1	20.9212	6.45808
									aha6/8	30-35um	0.048								aha6/201	1	21.0296	6.46047
									aha6/8	30-35um	0.014								aha6/202	1	21.138	6.46145
									aha6/8	30-35um	0.403								aha6/203	1	21.2464	6.46151
									aha6/8	30-35um	-0.074								aha6/204	1	21.3548	6.46113
									aha6/8	30-35um	-0.323								aha6/205	1	21.4632	6.46064
									aha6/8	35-40um	-0.105								aha6/206	1	21.5716	6.46135
									aha6/8	35-40um	0.434								aha6/207	1	21.68	6.46577
									aha6/8	35-40um	-1.874								aha6/208	1	21.7884	6.47051
									aha6/8	35-40um	-0.026								aha6/209	1	21.8968	6.47495
									aha6/8	35-40um	0.056								aha6/210	1	22.0052	6.47863
									aha6/8	35-40um	0.587								aha6/211	1	22.1136	6.47972
									aha6/8	35-40um	-0.087								aha6/212	1	22.222	6.47686
									aha6/8	35-40um	-0.159								aha6/213	1	22.3304	6.47402
									aha6/8	40-45um	-1.542								aha6/214	2	0.1084	6.64589
									aha6/8	40-45um	0.061								aha6/215	2	0.2168	6.6514
									aha6/8	40-45um	0.754								aha6/216	2	0.3252	6.65647
									aha6/8	40-45um	-0.074								aha6/217	2	0.4336	6.65789
									aha6/8	40-45um	-0.104								aha6/218	2	0.542	6.65812
									aha6/8	45-50um	0.13								aha6/219	2	0.6504	6.6629
									aha6/8	45-50um	-0.123								aha6/220	2	0.7588	6.66925
									aha6/8	45-50um	0.187								aha6/221	2	0.8672	6.67138
									aha6/8	45-50um	0.746								aha6/222	2	0.9756	6.66746
									aha6/8	45-50um	0.046								aha6/223	2	1.084	6.66561
									aha6/8	45-50um	-0.115								aha6/224	2	1.1924	6.66948
									aha6/8	50-55um	0.189								aha6/225	2	1.3008	6.6751
									aha6/8	50-55um	-0.04								aha6/226	2	1.4092	6.67791
									aha6/8	50-55um	0.022								aha6/227	2	1.5176	6.67937
									aha6/8	50-55um	0.801								aha6/228	2	1.626	6.68355
									aha6/8	50-55um	-0.11								aha6/229	2	1.7344	6.68824
									aha6/9	0-5um	-0.193								aha6/230	2	1.8428	6.69055
									aha6/9	0-5um	-4.671								aha6/231	2	1.9512	6.69164
									aha6/9	0-5um	-4.698								aha6/232	2	2.0596	6.69426
									aha6/9	0-5um	-1.83								aha6/233	2	2.168	6.69601
									aha6/9	0-5um	-4.922								aha6/234	2	2.2764	6.69708
									aha6/9	0-5um	-3.3								aha6/235	2	2.3848	6.69584
									aha6/9	0-5um	-4.893								aha6/236	2	2.4932	6.6976
									aha6/9	0-5um	-4.44								aha6/237	2	2.6016	6.70135
									aha6/9	0-5um	-3.569								aha6/238	2	2.71	6.70772
									aha6/9	0-5um	-2.036								aha6/239	2	2.8184	6.71165
									aha6/9	5-10um	0.167								aha6/240	2	2.9268	6.71499
									aha6/9	5-10um	-2.813								aha6/241	2	3.0352	6.71714
									aha6/9	5-10um	-1.789								aha6/242	2	3.1436	6.7193
									aha6/9	5-10um	-1.035								aha6/243	2	3.252	6.72116
									aha6/9	5-10um	-0.508								aha6/244	2	3.3604	6.72224
									aha6/9	5-10um	-1.281								aha6/245	2	3.4688	6.72094
									aha6/9	5-10um	-2.556								aha6/246	2	3.5772	6.71907
									aha6/9	5-10um	-2.489								aha6/247	2	3.6856	6.72216
									aha6/9	5-10um	-1.779								aha6/248	2	3.794	6.72835
									aha6/9	5-10um	-1.174								aha6/249	2	3.9024	6.73226
									aha6/9	10-15um	0.264								aha6/250	2	4.0108	6.73343
									aha6/9	10-15um	-1.771								aha6/251	2	4.1192	6.73595
									aha6/9	10-15um	-1.004								aha6/252	2	4.2276	6.73882
									aha6/9	10-15um	-0.504								aha6/253	2	4.336	6.74375
									aha6/9	10-15um	-0.574								aha6/254	2	4.4444	6.74969
									aha6/9	10-15um	-0.848								aha6/255	2	4.5528	6.75207
									aha6/9	10-15um	-1.887								aha6/256	2	4.6612	6.75066
									aha6/9	10-15um	-1.093								aha6/257	2	4.7696	6.75202
									aha6/9	10-15um	-1.606								aha6/258	2	4.878	6.75659
									aha6/9	10-15um	-0.553								aha6/259	2	4.9864	6.75881
									aha6/9	15-20um	0.299								aha6/260	2	5.0948	6.75846
									aha6/9	15-20um	-0.251								aha6/261	2	5.2032	6.75866
									aha6/9	15-20um	-0.477								aha6/262	2	5.3116	6.76202
									aha6/9	15-20um	-0.364								aha6/263	2	5.42	6.76677
									aha6/9	15-20um	-0.527								aha6/264	2	5.5284	6.77166
									aha6/9	15-20um	-0.335								aha6/265	2	5.6368	6.77482
									aha6/9	15-20um	-1.03								aha6/266	2	5.7452	6.77678
									aha6/9	15-20um	-0.729								aha6/267	2	5.8536	6.77734
									aha6/9	15-20um	-0.411								aha6/268	2	5.962	6.77822
									aha6/9	20-25um	0.289								aha6/269	2	6.0704	6.77988
									aha6/9	20-25um	-0.127								aha6/270	2	6.1788	6.78301
									aha6/9	20-25um	-0.444								aha6/271	2	6.2872	6.78665
									aha6/9	20-25um	-0.267								aha6/272	2	6.3956	6.78839
									aha6/9	20-25um	-0.55								aha6/273	2	6.504	6.78763
									aha6/9	20-25um	-0.351								aha6/274	2	6.6124	6.78876
									aha6/9	20-25um	-0.574								aha6/275	2	6.7208	6.79132
									aha6/9	20-25um	-0.583								aha6/276	2	6.8292	6.79425
									aha6/9	20-25um	-0.299								aha6/277	2	6.9376	6.79759
									aha6/9	25-30um	0.218								aha6/278	2	7.046	6.80306
									aha6/9	25-30um	-0.257								aha6/279	2	7.1544	6.80675
									aha6/9	25-30um	-0.179								aha6/280	2	7.2628	6.80822
									aha6/9	25-30um	-0.425								aha6/281	2	7.3712	6.80787
									aha6/9	25-30um	-0.404								aha6/282	2	7.4796	6.80791
									aha6/9	25-30um	-0.314								aha6/283	2	7.588	6.80844
									aha6/9	25-30um	-0.126								aha6/284	2	7.6964	6.81158
									aha6/9	30-35um	-0.062								aha6/285	2	7.8048	6.81413
									aha6/9	30-35um	-0.4								aha6/286	2	7.9132	6.81443
									aha6/9	30-35um	-0.57								aha6/287	2	8.0216	6.81421
									aha6/9	30-35um	-0.197								aha6/288	2	8.13	6.81677
									aha6/9	30-35um	-0.704								aha6/289	2	8.2384	6.82046
									aha6/9	30-35um	-0.215								aha6/290	2	8.3468	6.82535
									aha6/9	30-35um	-0.341								aha6/291	2	8.4552	6.8297
									aha6/9	35-40um	-0.316								aha6/292	2	8.5636	6.83257
									aha6/9	35-40um	-0.226								aha6/293	2	8.672	6.83426
									aha6/9	35-40um	-0.325								aha6/294	2	8.7804	6.83507
									aha6/9	35-40um	-0.536								aha6/295	2	8.8888	6.83606
									aha6/9	35-40um	-0.212								aha6/296	2	8.9972	6.83876
									aha6/9	35-40um	-0.3								aha6/297	2	9.1056	6.84206
									aha6/9	40-45um	0.061								aha6/298	2	9.214	6.84546
									aha6/9	40-45um	-0.231								aha6/299	2	9.3224	6.84763
									aha6/9	40-45um	-0.394								aha6/300	2	9.4308	6.84731
									aha6/9	40-45um	-0.116								aha6/301	2	9.5392	6.84526
									aha6/9	40-45um	-0.096								aha6/302	2	9.6476	6.8438
									aha6/9	45-50um	-0.265								aha6/303	2	9.756	6.84383
									aha6/9	45-50um	-0.284								aha6/304	2	9.8644	6.84728
									aha6/9	45-50um	-0.082								aha6/305	2	9.9728	6.85265
									aha6/9	45-50um	-0.075								aha6/306	2	10.0812	6.85707
									aha6/9	50-55um	-0.482								aha6/307	2	10.1896	6.8583
									aha6/9	50-55um	-0.315								aha6/308	2	10.298	6.85792
									aha6/9	50-55um	-0.156								aha6/309	2	10.4064	6.86065
									aha6/9	50-55um	-0.116								aha6/310	2	10.5148	6.86543
									aha8/9	0-5um	-12.005								aha6/311	2	10.6232	6.8677
									aha8/9	0-5um	-16.922								aha6/312	2	10.7316	6.86846
									aha8/9	0-5um	-13.045								aha6/313	2	10.84	6.8711
									aha8/9	0-5um	-13.155								aha6/314	2	10.9484	6.87342
									aha8/9	0-5um	-13.114								aha6/315	2	11.0568	6.87343
									aha8/9	0-5um	-11.626								aha6/316	2	11.1652	6.87416
									aha8/9	0-5um	-14.024								aha6/317	2	11.2736	6.87581
									aha8/9	0-5um	-13.777								aha6/318	2	11.382	6.87757
									aha8/9	5-10um	-4.442								aha6/319	2	11.4904	6.87786
									aha8/9	5-10um	-5.388								aha6/320	2	11.5988	6.87971
									aha8/9	5-10um	-10.306								aha6/321	2	11.7072	6.8818
									aha8/9	5-10um	-6.825								aha6/322	2	11.8156	6.8837
									aha8/9	5-10um	-7.844								aha6/323	2	11.924	6.88704
									aha8/9	5-10um	-4.751								aha6/324	2	12.0324	6.89302
									aha8/9	5-10um	-14.038								aha6/325	2	12.1408	6.89826
									aha8/9	5-10um	-6.895								aha6/326	2	12.2492	6.90078
									aha8/9	10-15um	-2.913								aha6/327	2	12.3576	6.90146
									aha8/9	10-15um	-2.884								aha6/328	2	12.466	6.90204
									aha8/9	10-15um	-5.868								aha6/329	2	12.5744	6.90243
									aha8/9	10-15um	-5.856								aha6/330	2	12.6828	6.90412
									aha8/9	10-15um	-3.17								aha6/331	2	12.7912	6.90765
									aha8/9	10-15um	-1.382								aha6/332	2	12.8996	6.91227
									aha8/9	10-15um	-4.427								aha6/333	2	13.008	6.91389
									aha8/9	10-15um	-4.891								aha6/334	2	13.1164	6.91354
									aha8/9	15-20um	-1.757								aha6/335	2	13.2248	6.91473
									aha8/9	15-20um	-1.026								aha6/336	2	13.3332	6.91789
									aha8/9	15-20um	-2.568								aha6/337	2	13.4416	6.91986
									aha8/9	15-20um	-3.35								aha6/338	2	13.55	6.91983
									aha8/9	15-20um	0.088								aha6/339	2	13.6584	6.9209
									aha8/9	15-20um	2.727								aha6/340	2	13.7668	6.92329
									aha8/9	15-20um	-2.473								aha6/341	2	13.8752	6.92594
									aha8/9	15-20um	-2.701								aha6/342	2	13.9836	6.92995
									aha8/9	20-25um	-0.615								aha6/343	2	14.092	6.93432
									aha8/9	20-25um	0.536								aha6/344	2	14.2004	6.93629
									aha8/9	20-25um	-0.383								aha6/345	2	14.3088	6.93703
									aha8/9	20-25um	-0.903								aha6/346	2	14.4172	6.94049
									aha8/9	20-25um	1.025								aha6/347	2	14.5256	6.94603
									aha8/9	20-25um	4.005								aha6/348	2	14.634	6.95077
									aha8/9	20-25um	-0.956								aha6/349	2	14.7424	6.95251
									aha8/9	20-25um	-1.101								aha6/350	2	14.8508	6.95132
									aha8/9	25-30um	0.446								aha6/351	2	14.9592	6.94994
									aha8/9	25-30um	1.298								aha6/352	2	15.0676	6.95008
									aha8/9	25-30um	1.674								aha6/353	2	15.176	6.95144
									aha8/9	25-30um	0.591								aha6/354	2	15.2844	6.95291
									aha8/9	25-30um	2.24								aha6/355	2	15.3928	6.95519
									aha8/9	25-30um	4.514								aha6/356	2	15.5012	6.95731
									aha8/9	25-30um	2.951								aha6/357	2	15.6096	6.95852
									aha8/9	25-30um	0.68								aha6/358	2	15.718	6.95906
									aha8/9	30-35um	1.806								aha6/359	2	15.8264	6.96194
									aha8/9	30-35um	3.255								aha6/360	2	15.9348	6.96641
									aha8/9	30-35um	2.765								aha6/361	2	16.0432	6.96872
									aha8/9	30-35um	1.507								aha6/362	2	16.1516	6.9696
									aha8/9	30-35um	2.757								aha6/363	2	16.26	6.9719
									aha8/9	30-35um	4.671								aha6/364	2	16.3684	6.97496
									aha8/9	30-35um	3.17								aha6/365	2	16.4768	6.97668
									aha8/9	30-35um	1.313								aha6/366	2	16.5852	6.97713
									aha8/9	35-40um	2.936								aha6/367	2	16.6936	6.97816
									aha8/9	35-40um	4.43								aha6/368	2	16.802	6.97952
									aha8/9	35-40um	3.859								aha6/369	2	16.9104	6.98041
									aha8/9	35-40um	2.307								aha6/370	2	17.0188	6.98038
									aha8/9	35-40um	3.061								aha6/371	2	17.1272	6.98311
									aha8/9	35-40um	5.602								aha6/372	2	17.2356	6.98813
									aha8/9	35-40um	1.961								aha6/373	2	17.344	6.99271
									aha8/9	40-45um	2.751								aha6/374	2	17.4524	6.99329
									aha8/9	40-45um	4.484								aha6/375	2	17.5608	6.99355
									aha8/9	40-45um	4.093								aha6/376	2	17.6692	6.99526
									aha8/9	40-45um	2.898								aha6/377	2	17.7776	6.9978
									aha8/9	40-45um	3.483								aha6/378	2	17.886	6.99894
									aha8/9	40-45um	5.911								aha6/379	2	17.9944	7.00019
									aha8/9	40-45um	2.403								aha6/380	2	18.1028	7.00148
									aha8/9	45-50um	2.644								aha6/381	2	18.2112	7.00225
									aha8/9	45-50um	4.983								aha6/382	2	18.3196	7.00421
									aha8/9	45-50um	4.288								aha6/383	2	18.428	7.00812
									aha8/9	45-50um	3.414								aha6/384	2	18.5364	7.01131
									aha8/9	45-50um	3.89								aha6/385	2	18.6448	7.01242
									aha8/9	45-50um	5.753								aha6/386	2	18.7532	7.01331
									aha8/9	45-50um	3.257								aha6/387	2	18.8616	7.0157
									aha8/9	50-55um	2.596								aha6/388	2	18.97	7.01781
									aha8/9	50-55um	4.399								aha6/389	2	19.0784	7.01784
									aha8/9	50-55um	4.226								aha6/390	2	19.1868	7.01751
									aha8/9	50-55um	3.248								aha6/391	2	19.2952	7.01912
									aha8/9	50-55um	3.949								aha6/392	2	19.4036	7.02217
									aha8/9	50-55um	5.855								aha6/393	2	19.512	7.02313
									aha8/9	50-55um	3.732								aha6/394	2	19.6204	7.02382
									aha6/8/9	0-5um	-0.839								aha6/395	2	19.7288	7.02616
									aha6/8/9	0-5um	-4.936								aha6/396	2	19.8372	7.02883
									aha6/8/9	0-5um	-4.927								aha6/397	2	19.9456	7.02927
									aha6/8/9	0-5um	-5.403								aha6/398	2	20.054	7.02903
									aha6/8/9	0-5um	-5.196								aha6/399	2	20.1624	7.02974
									aha6/8/9	0-5um	-2.94								aha6/400	2	20.2708	7.03235
									aha6/8/9	0-5um	-5.531								aha6/401	2	20.3792	7.03636
									aha6/8/9	0-5um	-3.871								aha6/402	2	20.4876	7.04051
									aha6/8/9	0-5um	-5.336								aha6/403	2	20.596	7.04298
									aha6/8/9	0-5um	-4.902								aha6/404	2	20.7044	7.04409
									aha6/8/9	0-5um	-4.099								aha6/405	2	20.8128	7.04414
									aha6/8/9	0-5um	-5.908								aha6/406	2	20.9212	7.04506
									aha6/8/9	0-5um	-5.688								aha6/407	2	21.0296	7.04693
									aha6/8/9	0-5um	-5.489								aha6/408	2	21.138	7.04856
									aha6/8/9	0-5um	-3.674								aha6/409	2	21.2464	7.049
									aha6/8/9	0-5um	-5.157								aha6/410	2	21.3548	7.04776
									aha6/8/9	0-5um	-5.644								aha6/411	2	21.4632	7.04787
									aha6/8/9	0-5um	-6.485								aha6/412	2	21.5716	7.05098
									aha6/8/9	5-10um	-1.488								aha6/413	2	21.68	7.05585
									aha6/8/9	5-10um	-3.498								aha6/414	2	21.7884	7.05874
									aha6/8/9	5-10um	-1.993								aha6/415	2	21.8968	7.05972
									aha6/8/9	5-10um	-2.367								aha6/416	2	22.0052	7.05995
									aha6/8/9	5-10um	-4.122								aha6/417	2	22.1136	7.06081
									aha6/8/9	5-10um	-2.484								aha6/418	2	22.222	7.06345
									aha6/8/9	5-10um	-2.552								aha6/8	2	22.3304	7.06621
									aha6/8/9	5-10um	-2.37								aha6/8	3	0.1084	6.82351
									aha6/8/9	5-10um	-4.001								aha6/8	3	0.2168	6.82783
									aha6/8/9	5-10um	-2.457								aha6/8	3	0.3252	6.83179
									aha6/8/9	5-10um	-5.233								aha6/8	3	0.4336	6.83324
									aha6/8/9	5-10um	-3.838								aha6/8	3	0.542	6.83582
									aha6/8/9	5-10um	-2.976								aha6/8	3	0.6504	6.83756
									aha6/8/9	5-10um	-2.467								aha6/8	3	0.7588	6.8383
									aha6/8/9	5-10um	-3.739								aha6/8	3	0.8672	6.83968
									aha6/8/9	5-10um	-4.563								aha6/8	3	0.9756	6.84358
									aha6/8/9	5-10um	-4.169								aha6/8	3	1.084	6.84761
									aha6/8/9	5-10um	-4.506								aha6/8	3	1.1924	6.85062
									aha6/8/9	10-15um	-1.469								aha6/8	3	1.3008	6.85082
									aha6/8/9	10-15um	-1.97								aha6/8	3	1.4092	6.84871
									aha6/8/9	10-15um	-1.374								aha6/8	3	1.5176	6.84591
									aha6/8/9	10-15um	-2.832								aha6/8	3	1.626	6.84492
									aha6/8/9	10-15um	-1.73								aha6/8	3	1.7344	6.84392
									aha6/8/9	10-15um	-0.542								aha6/8	3	1.8428	6.84357
									aha6/8/9	10-15um	-0.921								aha6/8	3	1.9512	6.84301
									aha6/8/9	10-15um	-1.847								aha6/8	3	2.0596	6.84645
									aha6/8/9	10-15um	-0.794								aha6/8	3	2.168	6.84967
									aha6/8/9	10-15um	-5.268								aha6/8	3	2.2764	6.8521
									aha6/8/9	10-15um	-2.573								aha6/8	3	2.3848	6.85321
									aha6/8/9	10-15um	-1.858								aha6/8	3	2.4932	6.8567
									aha6/8/9	10-15um	-1.1								aha6/8	3	2.6016	6.85986
									aha6/8/9	10-15um	-1.692								aha6/8	3	2.71	6.86276
									aha6/8/9	10-15um	-1.82								aha6/8	3	2.8184	6.8651
									aha6/8/9	10-15um	-2.218								aha6/8	3	2.9268	6.86787
									aha6/8/9	10-15um	-2.114								aha6/8	3	3.0352	6.87105
									aha6/8/9	15-20um	-0.834								aha6/8	3	3.1436	6.87563
									aha6/8/9	15-20um	-1.49								aha6/8	3	3.252	6.88052
									aha6/8/9	15-20um	-1.257								aha6/8	3	3.3604	6.88396
									aha6/8/9	15-20um	-1.599								aha6/8	3	3.4688	6.88539
									aha6/8/9	15-20um	-0.949								aha6/8	3	3.5772	6.88781
									aha6/8/9	15-20um	-0.348								aha6/8	3	3.6856	6.89231
									aha6/8/9	15-20um	-0.685								aha6/8	3	3.794	6.89554
									aha6/8/9	15-20um	-1.155								aha6/8	3	3.9024	6.89455
									aha6/8/9	15-20um	-0.446								aha6/8	3	4.0108	6.89391
									aha6/8/9	15-20um	-3.331								aha6/8	3	4.1192	6.8954
									aha6/8/9	15-20um	-2.343								aha6/8	3	4.2276	6.89642
									aha6/8/9	15-20um	-1.635								aha6/8	3	4.336	6.89625
									aha6/8/9	15-20um	-0.737								aha6/8	3	4.4444	6.89749
									aha6/8/9	15-20um	-1.063								aha6/8	3	4.5528	6.89815
									aha6/8/9	15-20um	-1.244								aha6/8	3	4.6612	6.89806
									aha6/8/9	15-20um	-1.631								aha6/8	3	4.7696	6.8995
									aha6/8/9	20-25um	-0.627								aha6/8	3	4.878	6.90325
									aha6/8/9	20-25um	-1.201								aha6/8	3	4.9864	6.90649
									aha6/8/9	20-25um	-1.124								aha6/8	3	5.0948	6.90887
									aha6/8/9	20-25um	-1.398								aha6/8	3	5.2032	6.90906
									aha6/8/9	20-25um	-0.678								aha6/8	3	5.3116	6.90681
									aha6/8/9	20-25um	-0.2								aha6/8	3	5.42	6.90621
									aha6/8/9	20-25um	-0.635								aha6/8	3	5.5284	6.91025
									aha6/8/9	20-25um	-1.144								aha6/8	3	5.6368	6.91375
									aha6/8/9	20-25um	-0.549								aha6/8	3	5.7452	6.91372
									aha6/8/9	20-25um	-2.173								aha6/8	3	5.8536	6.91471
									aha6/8/9	20-25um	-2.051								aha6/8	3	5.962	6.91751
									aha6/8/9	20-25um	-1.525								aha6/8	3	6.0704	6.91643
									aha6/8/9	20-25um	-0.776								aha6/8	3	6.1788	6.91543
									aha6/8/9	20-25um	-0.706								aha6/8	3	6.2872	6.91886
									aha6/8/9	20-25um	-1.065								aha6/8	3	6.3956	6.92392
									aha6/8/9	20-25um	-1.541								aha6/8	3	6.504	6.92357
									aha6/8/9	25-30um	-0.654								aha6/8	3	6.6124	6.92344
									aha6/8/9	25-30um	-0.988								aha6/8	3	6.7208	6.92544
									aha6/8/9	25-30um	-0.905								aha6/8	3	6.8292	6.9265
									aha6/8/9	25-30um	-1.192								aha6/8	3	6.9376	6.92484
									aha6/8/9	25-30um	-0.563								aha6/8	3	7.046	6.92593
									aha6/8/9	25-30um	-0.273								aha6/8	3	7.1544	6.93008
									aha6/8/9	25-30um	-0.072								aha6/8	3	7.2628	6.93375
									aha6/8/9	25-30um	-1.478								aha6/8	3	7.3712	6.93587
									aha6/8/9	25-30um	-0.67								aha6/8	3	7.4796	6.93742
									aha6/8/9	25-30um	-1.525								aha6/8	3	7.588	6.93821
									aha6/8/9	25-30um	-1.855								aha6/8	3	7.6964	6.93878
									aha6/8/9	25-30um	-1.609								aha6/8	3	7.8048	6.93948
									aha6/8/9	25-30um	-0.756								aha6/8	3	7.9132	6.9421
									aha6/8/9	25-30um	-0.637								aha6/8	3	8.0216	6.9443
									aha6/8/9	25-30um	-1.601								aha6/8	3	8.13	6.94531
									aha6/8/9	30-35um	-0.778								aha6/8	3	8.2384	6.94708
									aha6/8/9	30-35um	-1.345								aha6/8	3	8.3468	6.94994
									aha6/8/9	30-35um	-0.636								aha6/8	3	8.4552	6.95133
									aha6/8/9	30-35um	-0.258								aha6/8	3	8.5636	6.95107
									aha6/8/9	30-35um	-0.038								aha6/8	3	8.672	6.95392
									aha6/8/9	30-35um	-1.511								aha6/8	3	8.7804	6.95761
									aha6/8/9	30-35um	-0.688								aha6/8	3	8.8888	6.96035
									aha6/8/9	30-35um	-1.375								aha6/8	3	8.9972	6.96141
									aha6/8/9	30-35um	-1.764								aha6/8	3	9.1056	6.96326
									aha6/8/9	30-35um	-1.567								aha6/8	3	9.214	6.96487
									aha6/8/9	30-35um	-0.678								aha6/8	3	9.3224	6.96554
									aha6/8/9	30-35um	-0.569								aha6/8	3	9.4308	6.96705
									aha6/8/9	30-35um	-1.446								aha6/8	3	9.5392	6.9688
									aha6/8/9	35-40um	-0.472								aha6/8	3	9.6476	6.96865
									aha6/8/9	35-40um	-1.274								aha6/8	3	9.756	6.96823
									aha6/8/9	35-40um	-0.718								aha6/8	3	9.8644	6.96995
									aha6/8/9	35-40um	-0.397								aha6/8	3	9.9728	6.97097
									aha6/8/9	35-40um	-0.184								aha6/8	3	10.0812	6.9706
									aha6/8/9	35-40um	-0.856								aha6/8	3	10.1896	6.97093
									aha6/8/9	35-40um	-1.179								aha6/8	3	10.298	6.97276
									aha6/8/9	35-40um	-1.927								aha6/8	3	10.4064	6.97628
									aha6/8/9	35-40um	-0.905								aha6/8	3	10.5148	6.98114
									aha6/8/9	35-40um	-0.766								aha6/8	3	10.6232	6.98675
									aha6/8/9	35-40um	-0.582								aha6/8	3	10.7316	6.98852
									aha6/8/9	35-40um	-1.431								aha6/8	3	10.84	6.98818
									aha6/8/9	40-45um	0.239								aha6/8	3	10.9484	6.98814
									aha6/8/9	40-45um	-0.534								aha6/8	3	11.0568	6.98972
									aha6/8/9	40-45um	-0.206								aha6/8	3	11.1652	6.98965
									aha6/8/9	40-45um	-0.665								aha6/8	3	11.2736	6.99025
									aha6/8/9	40-45um	-1.15								aha6/8	3	11.382	6.99158
									aha6/8/9	40-45um	-1.311								aha6/8	3	11.4904	6.99022
									aha6/8/9	40-45um	-0.49								aha6/8	3	11.5988	6.98858
									aha6/8/9	40-45um	-1.518								aha6/8	3	11.7072	6.9895
									aha6/8/9	45-50um	0.249								aha6/8	3	11.8156	6.99303
									aha6/8/9	45-50um	-0.194								aha6/8	3	11.924	6.9967
									aha6/8/9	45-50um	-0.695								aha6/8	3	12.0324	7.00036
									aha6/8/9	45-50um	-1.216								aha6/8	3	12.1408	7.00277
									aha6/8/9	45-50um	-0.493								aha6/8	3	12.2492	7.00377
									aha6/8/9	45-50um	-1.604								aha6/8	3	12.3576	7.0052
									aha6/8/9	50-55um	0.239								aha6/8	3	12.466	7.00588
									aha6/8/9	50-55um	-0.655								aha6/8	3	12.5744	7.0074
									aha6/8/9	50-55um	-0.51								aha6/8	3	12.6828	7.01203
									aha6/8/9	50-55um	-1.525								aha6/8	3	12.7912	7.0202
																			aha6/8	3	12.8996	7.02419
																			aha6/8	3	13.008	7.02334
																			aha6/8	3	13.1164	7.02465
																			aha6/8	3	13.2248	7.0291
																			aha6/8	3	13.3332	7.03007
																			aha6/8	3	13.4416	7.02671
																			aha6/8	3	13.55	7.02724
																			aha6/8	3	13.6584	7.03216
																			aha6/8	3	13.7668	7.03552
																			aha6/8	3	13.8752	7.03497
																			aha6/8	3	13.9836	7.03485
																			aha6/8	3	14.092	7.03835
																			aha6/8	3	14.2004	7.04224
																			aha6/8	3	14.3088	7.04228
																			aha6/8	3	14.4172	7.04087
																			aha6/8	3	14.5256	7.04241
																			aha6/8	3	14.634	7.04593
																			aha6/8	3	14.7424	7.04542
																			aha6/8	3	14.8508	7.04259
																			aha6/8	3	14.9592	7.04135
																			aha6/8	3	15.0676	7.04418
																			aha6/8	3	15.176	7.0465
																			aha6/8	3	15.2844	7.04725
																			aha6/8	3	15.3928	7.04838
																			aha6/8	3	15.5012	7.04795
																			aha6/8	3	15.6096	7.0465
																			aha6/8	3	15.718	7.04776
																			aha6/8	3	15.8264	7.05197
																			aha6/8	3	15.9348	7.05204
																			aha6/8	3	16.0432	7.05048
																			aha6/8	3	16.1516	7.05206
																			aha6/8	3	16.26	7.05546
																			aha6/8	3	16.3684	7.05731
																			aha6/8	3	16.4768	7.05791
																			aha6/8	3	16.5852	7.05969
																			aha6/8	3	16.6936	7.06177
																			aha6/8	3	16.802	7.06345
																			aha6/8	3	16.9104	7.06388
																			aha6/8	3	17.0188	7.06295
																			aha6/8	3	17.1272	7.06295
																			aha6/8	3	17.2356	7.06542
																			aha6/8	3	17.344	7.06776
																			aha6/8	3	17.4524	7.06705
																			aha6/8	3	17.5608	7.06605
																			aha6/8	3	17.6692	7.06753
																			aha6/8	3	17.7776	7.06932
																			aha6/8	3	17.886	7.0703
																			aha6/8	3	17.9944	7.07255
																			aha6/8	3	18.1028	7.07654
																			aha6/8	3	18.2112	7.07914
																			aha6/8	3	18.3196	7.07762
																			aha6/8	3	18.428	7.07403
																			aha6/8	3	18.5364	7.07339
																			aha6/8	3	18.6448	7.07673
																			aha6/8	3	18.7532	7.0807
																			aha6/8	3	18.8616	7.08323
																			aha6/8	3	18.97	7.08422
																			aha6/8	3	19.0784	7.08452
																			aha6/8	3	19.1868	7.08343
																			aha6/8	3	19.2952	7.08247
																			aha6/8	3	19.4036	7.0828
																			aha6/8	3	19.512	7.08625
																			aha6/8	3	19.6204	7.09126
																			aha6/8	3	19.7288	7.0945
																			aha6/8	3	19.8372	7.09558
																			aha6/8	3	19.9456	7.09581
																			aha6/8	3	20.054	7.09817
																			aha6/8	3	20.1624	7.10065
																			aha6/8	3	20.2708	7.10216
																			aha6/8	3	20.3792	7.10318
																			aha6/8	3	20.4876	7.10472
																			aha6/8	3	20.596	7.10474
																			aha6/8	3	20.7044	7.10527
																			aha6/8	3	20.8128	7.10684
																			aha6/8	3	20.9212	7.10872
																			aha6/8	3	21.0296	7.10979
																			aha6/8	3	21.138	7.11277
																			aha6/8	3	21.2464	7.1158
																			aha6/8	3	21.3548	7.11644
																			aha6/8	3	21.4632	7.11546
																			aha6/8	3	21.5716	7.11556
																			aha6/8	3	21.68	7.117
																			aha6/8	3	21.7884	7.11767
																			aha6/8	3	21.8968	7.11754
																			aha6/8	3	22.0052	7.11948
																			aha6/8	3	22.1136	7.12275
																			aha6/8	3	22.222	7.1234
																			aha6/8	3	22.3304	7.12339
																			aha6/8	4	0.1084	7.51214
																			aha6/8	4	0.2168	7.51439
																			aha6/8	4	0.3252	7.5164
																			aha6/8	4	0.4336	7.51655
																			aha6/8	4	0.542	7.51629
																			aha6/8	4	0.6504	7.51723
																			aha6/8	4	0.7588	7.51839
																			aha6/8	4	0.8672	7.51991
																			aha6/8	4	0.9756	7.52291
																			aha6/8	4	1.084	7.52649
																			aha6/8	4	1.1924	7.52883
																			aha6/8	4	1.3008	7.53039
																			aha6/8	4	1.4092	7.53155
																			aha6/8	4	1.5176	7.53193
																			aha6/8	4	1.626	7.53169
																			aha6/8	4	1.7344	7.53222
																			aha6/8	4	1.8428	7.53368
																			aha6/8	4	1.9512	7.53546
																			aha6/8	4	2.0596	7.5366
																			aha6/8	4	2.168	7.53615
																			aha6/8	4	2.2764	7.53594
																			aha6/8	4	2.3848	7.53799
																			aha6/8	4	2.4932	7.54063
																			aha6/8	4	2.6016	7.54333
																			aha6/8	4	2.71	7.54679
																			aha6/8	4	2.8184	7.54855
																			aha6/8	4	2.9268	7.54653
																			aha6/8	4	3.0352	7.54476
																			aha6/8	4	3.1436	7.54652
																			aha6/8	4	3.252	7.54949
																			aha6/8	4	3.3604	7.55027
																			aha6/8	4	3.4688	7.54941
																			aha6/8	4	3.5772	7.54822
																			aha6/8	4	3.6856	7.54823
																			aha6/8	4	3.794	7.54975
																			aha6/8	4	3.9024	7.55258
																			aha6/8	4	4.0108	7.55378
																			aha6/8	4	4.1192	7.55381
																			aha6/8	4	4.2276	7.55418
																			aha6/8	4	4.336	7.55519
																			aha6/8	4	4.4444	7.55431
																			aha6/8	4	4.5528	7.5524
																			aha6/8	4	4.6612	7.55078
																			aha6/8	4	4.7696	7.55105
																			aha6/8	4	4.878	7.55346
																			aha6/8	4	4.9864	7.55691
																			aha6/8	4	5.0948	7.55979
																			aha6/8	4	5.2032	7.56226
																			aha6/8	4	5.3116	7.56528
																			aha6/8	4	5.42	7.56679
																			aha6/8	4	5.5284	7.56577
																			aha6/8	4	5.6368	7.56364
																			aha6/8	4	5.7452	7.56434
																			aha6/8	4	5.8536	7.56825
																			aha6/8	4	5.962	7.57163
																			aha6/8	4	6.0704	7.57133
																			aha6/8	4	6.1788	7.56997
																			aha6/8	4	6.2872	7.56926
																			aha6/8	4	6.3956	7.56975
																			aha6/8	4	6.504	7.57063
																			aha6/8	4	6.6124	7.57198
																			aha6/8	4	6.7208	7.57267
																			aha6/8	4	6.8292	7.57448
																			aha6/8	4	6.9376	7.5768
																			aha6/8	4	7.046	7.57726
																			aha6/8	4	7.1544	7.57593
																			aha6/8	4	7.2628	7.57434
																			aha6/8	4	7.3712	7.57497
																			aha6/8	4	7.4796	7.57735
																			aha6/8	4	7.588	7.57999
																			aha6/8	4	7.6964	7.58093
																			aha6/8	4	7.8048	7.58221
																			aha6/8	4	7.9132	7.58477
																			aha6/8	4	8.0216	7.58841
																			aha6/8	4	8.13	7.59138
																			aha6/8	4	8.2384	7.59242
																			aha6/8	4	8.3468	7.59238
																			aha6/8	4	8.4552	7.59305
																			aha6/8	4	8.5636	7.59543
																			aha6/8	4	8.672	7.59814
																			aha6/8	4	8.7804	7.5994
																			aha6/8	4	8.8888	7.59943
																			aha6/8	4	8.9972	7.59825
																			aha6/8	4	9.1056	7.59742
																			aha6/8	4	9.214	7.59882
																			aha6/8	4	9.3224	7.60328
																			aha6/8	4	9.4308	7.60686
																			aha6/8	4	9.5392	7.60803
																			aha6/8	4	9.6476	7.60776
																			aha6/8	4	9.756	7.60557
																			aha6/8	4	9.8644	7.60255
																			aha6/8	4	9.9728	7.60219
																			aha6/8	4	10.0812	7.60534
																			aha6/8	4	10.1896	7.60921
																			aha6/8	4	10.298	7.61225
																			aha6/8	4	10.4064	7.61594
																			aha6/8	4	10.5148	7.62004
																			aha6/8	4	10.6232	7.62252
																			aha6/8	4	10.7316	7.62187
																			aha6/8	4	10.84	7.62035
																			aha6/8	4	10.9484	7.61982
																			aha6/8	4	11.0568	7.62064
																			aha6/8	4	11.1652	7.62091
																			aha6/8	4	11.2736	7.62173
																			aha6/8	4	11.382	7.6227
																			aha6/8	4	11.4904	7.62487
																			aha6/8	4	11.5988	7.62787
																			aha6/8	4	11.7072	7.63104
																			aha6/8	4	11.8156	7.63115
																			aha6/8	4	11.924	7.62865
																			aha6/8	4	12.0324	7.62811
																			aha6/8	4	12.1408	7.63133
																			aha6/8	4	12.2492	7.63525
																			aha6/8	4	12.3576	7.63776
																			aha6/8	4	12.466	7.63953
																			aha6/8	4	12.5744	7.6413
																			aha6/8	4	12.6828	7.63905
																			aha6/8	4	12.7912	7.63628
																			aha6/8	4	12.8996	7.63688
																			aha6/8	4	13.008	7.6416
																			aha6/8	4	13.1164	7.64485
																			aha6/8	4	13.2248	7.64542
																			aha6/8	4	13.3332	7.64483
																			aha6/8	4	13.4416	7.64664
																			aha6/8	4	13.55	7.64976
																			aha6/8	4	13.6584	7.6491
																			aha6/8	4	13.7668	7.64708
																			aha6/8	4	13.8752	7.64711
																			aha6/8	4	13.9836	7.6506
																			aha6/8	4	14.092	7.65312
																			aha6/8	4	14.2004	7.65283
																			aha6/8	4	14.3088	7.65231
																			aha6/8	4	14.4172	7.65515
																			aha6/8	4	14.5256	7.66033
																			aha6/8	4	14.634	7.66193
																			aha6/8	4	14.7424	7.66285
																			aha6/8	4	14.8508	7.66528
																			aha6/8	4	14.9592	7.66706
																			aha6/8	4	15.0676	7.66436
																			aha6/8	4	15.176	7.6617
																			aha6/8	4	15.2844	7.66244
																			aha6/8	4	15.3928	7.66744
																			aha6/8	4	15.5012	7.6718
																			aha6/8	4	15.6096	7.67325
																			aha6/8	4	15.718	7.67222
																			aha6/8	4	15.8264	7.67302
																			aha6/8	4	15.9348	7.67271
																			aha6/8	4	16.0432	7.6732
																			aha6/8	4	16.1516	7.67564
																			aha6/8	4	16.26	7.6785
																			aha6/8	4	16.3684	7.67877
																			aha6/8	4	16.4768	7.68053
																			aha6/8	4	16.5852	7.68267
																			aha6/8	4	16.6936	7.68343
																			aha6/8	4	16.802	7.68497
																			aha6/8	4	16.9104	7.68844
																			aha6/8	4	17.0188	7.68965
																			aha6/8	4	17.1272	7.68842
																			aha6/8	4	17.2356	7.68648
																			aha6/8	4	17.344	7.68574
																			aha6/8	4	17.4524	7.68567
																			aha6/8	4	17.5608	7.68716
																			aha6/8	4	17.6692	7.68956
																			aha6/8	4	17.7776	7.69188
																			aha6/8	4	17.886	7.69271
																			aha6/8	4	17.9944	7.69434
																			aha6/8	4	18.1028	7.6976
																			aha6/8	4	18.2112	7.6997
																			aha6/8	4	18.3196	7.69978
																			aha6/8	4	18.428	7.70093
																			aha6/8	4	18.5364	7.70351
																			aha6/8	4	18.6448	7.70686
																			aha6/8	4	18.7532	7.70787
																			aha6/8	4	18.8616	7.70642
																			aha6/8	4	18.97	7.7047
																			aha6/8	4	19.0784	7.7071
																			aha6/8	4	19.1868	7.71221
																			aha6/8	4	19.2952	7.7165
																			aha6/8	4	19.4036	7.71857
																			aha6/8	4	19.512	7.7196
																			aha6/8	4	19.6204	7.72091
																			aha6/8	4	19.7288	7.72074
																			aha6/8	4	19.8372	7.72002
																			aha6/8	4	19.9456	7.72108
																			aha6/8	4	20.054	7.72319
																			aha6/8	4	20.1624	7.72216
																			aha6/8	4	20.2708	7.72067
																			aha6/8	4	20.3792	7.72346
																			aha6/8	4	20.4876	7.72701
																			aha6/8	4	20.596	7.727
																			aha6/8	4	20.7044	7.724
																			aha6/8	4	20.8128	7.72296
																			aha6/8	4	20.9212	7.72656
																			aha6/8	4	21.0296	7.73258
																			aha6/8	4	21.138	7.73699
																			aha6/8	4	21.2464	7.73822
																			aha6/8	4	21.3548	7.73859
																			aha6/8	4	21.4632	7.73795
																			aha6/8	4	21.5716	7.73787
																			aha6/8	4	21.68	7.73945
																			aha6/8	4	21.7884	7.74199
																			aha6/8	4	21.8968	7.74171
																			aha6/8	4	22.0052	7.74194
																			aha6/8	4	22.1136	7.74601
																			aha6/8	4	22.222	7.74778
																			aha6/8	4	22.3304	7.74871
																			aha6/8	5	0.1084	7.29197
																			aha6/8	5	0.2168	7.29093
																			aha6/8	5	0.3252	7.29006
																			aha6/8	5	0.4336	7.29124
																			aha6/8	5	0.542	7.29505
																			aha6/8	5	0.6504	7.29882
																			aha6/8	5	0.7588	7.30116
																			aha6/8	5	0.8672	7.30327
																			aha6/8	5	0.9756	7.30417
																			aha6/8	5	1.084	7.30512
																			aha6/8	5	1.1924	7.30564
																			aha6/8	5	1.3008	7.30505
																			aha6/8	5	1.4092	7.30309
																			aha6/8	5	1.5176	7.30399
																			aha6/8	5	1.626	7.30778
																			aha6/8	5	1.7344	7.3128
																			aha6/8	5	1.8428	7.31633
																			aha6/8	5	1.9512	7.31853
																			aha6/8	5	2.0596	7.3197
																			aha6/8	5	2.168	7.32157
																			aha6/8	5	2.2764	7.3227
																			aha6/8	5	2.3848	7.32396
																			aha6/8	5	2.4932	7.32528
																			aha6/8	5	2.6016	7.32636
																			aha6/8	5	2.71	7.33006
																			aha6/8	5	2.8184	7.33591
																			aha6/8	5	2.9268	7.33809
																			aha6/8	5	3.0352	7.3356
																			aha6/8	5	3.1436	7.33471
																			aha6/8	5	3.252	7.33784
																			aha6/8	5	3.3604	7.34249
																			aha6/8	5	3.4688	7.34651
																			aha6/8	5	3.5772	7.34857
																			aha6/8	5	3.6856	7.348
																			aha6/8	5	3.794	7.34664
																			aha6/8	5	3.9024	7.34883
																			aha6/8	5	4.0108	7.35313
																			aha6/8	5	4.1192	7.35671
																			aha6/8	5	4.2276	7.35665
																			aha6/8	5	4.336	7.35537
																			aha6/8	5	4.4444	7.3542
																			aha6/8	5	4.5528	7.35429
																			aha6/8	5	4.6612	7.35464
																			aha6/8	5	4.7696	7.35433
																			aha6/8	5	4.878	7.35566
																			aha6/8	5	4.9864	7.36029
																			aha6/8	5	5.0948	7.36671
																			aha6/8	5	5.2032	7.3706
																			aha6/8	5	5.3116	7.37266
																			aha6/8	5	5.42	7.37526
																			aha6/8	5	5.5284	7.37762
																			aha6/8	5	5.6368	7.37881
																			aha6/8	5	5.7452	7.37999
																			aha6/8	5	5.8536	7.38116
																			aha6/8	5	5.962	7.38429
																			aha6/8	5	6.0704	7.3886
																			aha6/8	5	6.1788	7.39111
																			aha6/8	5	6.2872	7.38962
																			aha6/8	5	6.3956	7.38938
																			aha6/8	5	6.504	7.39179
																			aha6/8	5	6.6124	7.39342
																			aha6/8	5	6.7208	7.39297
																			aha6/8	5	6.8292	7.39349
																			aha6/8	5	6.9376	7.39714
																			aha6/8	5	7.046	7.40148
																			aha6/8	5	7.1544	7.4062
																			aha6/8	5	7.2628	7.40921
																			aha6/8	5	7.3712	7.41071
																			aha6/8	5	7.4796	7.41075
																			aha6/8	5	7.588	7.41258
																			aha6/8	5	7.6964	7.41726
																			aha6/8	5	7.8048	7.42152
																			aha6/8	5	7.9132	7.4228
																			aha6/8	5	8.0216	7.42153
																			aha6/8	5	8.13	7.42098
																			aha6/8	5	8.2384	7.42009
																			aha6/8	5	8.3468	7.41933
																			aha6/8	5	8.4552	7.4179
																			aha6/8	5	8.5636	7.419
																			aha6/8	5	8.672	7.42596
																			aha6/8	5	8.7804	7.43407
																			aha6/8	5	8.8888	7.43674
																			aha6/8	5	8.9972	7.43652
																			aha6/8	5	9.1056	7.43928
																			aha6/8	5	9.214	7.44322
																			aha6/8	5	9.3224	7.44591
																			aha6/8	5	9.4308	7.44803
																			aha6/8	5	9.5392	7.44923
																			aha6/8	5	9.6476	7.44886
																			aha6/8	5	9.756	7.44636
																			aha6/8	5	9.8644	7.4451
																			aha6/8	5	9.9728	7.44639
																			aha6/8	5	10.0812	7.45099
																			aha6/8	5	10.1896	7.45486
																			aha6/8	5	10.298	7.45792
																			aha6/8	5	10.4064	7.45944
																			aha6/8	5	10.5148	7.45914
																			aha6/8	5	10.6232	7.45866
																			aha6/8	5	10.7316	7.46037
																			aha6/8	5	10.84	7.46344
																			aha6/8	5	10.9484	7.46586
																			aha6/8	5	11.0568	7.46696
																			aha6/8	5	11.1652	7.46821
																			aha6/8	5	11.2736	7.46991
																			aha6/8	5	11.382	7.4721
																			aha6/8	5	11.4904	7.47425
																			aha6/8	5	11.5988	7.47644
																			aha6/8	5	11.7072	7.47833
																			aha6/8	5	11.8156	7.4794
																			aha6/8	5	11.924	7.48092
																			aha6/8	5	12.0324	7.4801
																			aha6/8	5	12.1408	7.47859
																			aha6/8	5	12.2492	7.47791
																			aha6/8	5	12.3576	7.48016
																			aha6/8	5	12.466	7.48284
																			aha6/8	5	12.5744	7.48439
																			aha6/8	5	12.6828	7.48394
																			aha6/8	5	12.7912	7.48369
																			aha6/8	5	12.8996	7.48543
																			aha6/8	5	13.008	7.48994
																			aha6/8	5	13.1164	7.49376
																			aha6/8	5	13.2248	7.49452
																			aha6/8	5	13.3332	7.49251
																			aha6/8	5	13.4416	7.49126
																			aha6/8	5	13.55	7.49194
																			aha6/8	5	13.6584	7.49372
																			aha6/8	5	13.7668	7.49529
																			aha6/8	5	13.8752	7.49611
																			aha6/8	5	13.9836	7.49682
																			aha6/8	5	14.092	7.49741
																			aha6/8	5	14.2004	7.49925
																			aha6/8	5	14.3088	7.50155
																			aha6/8	5	14.4172	7.50258
																			aha6/8	5	14.5256	7.50171
																			aha6/8	5	14.634	7.50158
																			aha6/8	5	14.7424	7.50377
																			aha6/8	5	14.8508	7.50627
																			aha6/8	5	14.9592	7.5074
																			aha6/8	5	15.0676	7.5076
																			aha6/8	5	15.176	7.50708
																			aha6/8	5	15.2844	7.50643
																			aha6/8	5	15.3928	7.5059
																			aha6/8	5	15.5012	7.5053
																			aha6/8	5	15.6096	7.50285
																			aha6/8	5	15.718	7.5017
																			aha6/8	5	15.8264	7.50486
																			aha6/8	5	15.9348	7.51105
																			aha6/8	5	16.0432	7.5167
																			aha6/8	5	16.1516	7.52101
																			aha6/8	5	16.26	7.52321
																			aha6/8	5	16.3684	7.52335
																			aha6/8	5	16.4768	7.52359
																			aha6/8	5	16.5852	7.52448
																			aha6/8	5	16.6936	7.52429
																			aha6/8	5	16.802	7.52539
																			aha6/8	5	16.9104	7.52735
																			aha6/8	5	17.0188	7.52809
																			aha6/8	5	17.1272	7.52778
																			aha6/8	5	17.2356	7.52684
																			aha6/8	5	17.344	7.5263
																			aha6/8	5	17.4524	7.52742
																			aha6/8	5	17.5608	7.53025
																			aha6/8	5	17.6692	7.53151
																			aha6/8	5	17.7776	7.53139
																			aha6/8	5	17.886	7.53001
																			aha6/8	5	17.9944	7.53019
																			aha6/8	5	18.1028	7.53362
																			aha6/8	5	18.2112	7.53687
																			aha6/8	5	18.3196	7.53798
																			aha6/8	5	18.428	7.53899
																			aha6/8	5	18.5364	7.54183
																			aha6/8	5	18.6448	7.54433
																			aha6/8	5	18.7532	7.54675
																			aha6/8	5	18.8616	7.54805
																			aha6/8	5	18.97	7.54908
																			aha6/8	5	19.0784	7.55023
																			aha6/8	5	19.1868	7.55009
																			aha6/8	5	19.2952	7.54757
																			aha6/8	5	19.4036	7.54639
																			aha6/8	5	19.512	7.5489
																			aha6/8	5	19.6204	7.55162
																			aha6/8	5	19.7288	7.55255
																			aha6/8	5	19.8372	7.55078
																			aha6/8	5	19.9456	7.54872
																			aha6/8	5	20.054	7.54868
																			aha6/8	5	20.1624	7.55146
																			aha6/8	5	20.2708	7.55309
																			aha6/8	5	20.3792	7.55382
																			aha6/8	5	20.4876	7.55619
																			aha6/8	5	20.596	7.55979
																			aha6/8	5	20.7044	7.56275
																			aha6/8	5	20.8128	7.56542
																			aha6/8	5	20.9212	7.56686
																			aha6/8	5	21.0296	7.56818
																			aha6/8	5	21.138	7.57012
																			aha6/8	5	21.2464	7.57218
																			aha6/8	5	21.3548	7.57204
																			aha6/8	5	21.4632	7.57236
																			aha6/8	5	21.5716	7.57553
																			aha6/8	5	21.68	7.57996
																			aha6/8	5	21.7884	7.58054
																			aha6/8	5	21.8968	7.57612
																			aha6/8	5	22.0052	7.57273
																			aha6/8	5	22.1136	7.57463
																			aha6/8	5	22.222	7.57657
																			aha6/8	5	22.3304	7.57812
																			aha6/8	6	0.1084	7.44659
																			aha6/8	6	0.2168	7.44847
																			aha6/8	6	0.3252	7.45071
																			aha6/8	6	0.4336	7.45376
																			aha6/8	6	0.542	7.45584
																			aha6/8	6	0.6504	7.45557
																			aha6/8	6	0.7588	7.45356
																			aha6/8	6	0.8672	7.45148
																			aha6/8	6	0.9756	7.45301
																			aha6/8	6	1.084	7.4574
																			aha6/8	6	1.1924	7.46247
																			aha6/8	6	1.3008	7.46706
																			aha6/8	6	1.4092	7.46923
																			aha6/8	6	1.5176	7.46852
																			aha6/8	6	1.626	7.4669
																			aha6/8	6	1.7344	7.46704
																			aha6/8	6	1.8428	7.46766
																			aha6/8	6	1.9512	7.46838
																			aha6/8	6	2.0596	7.46874
																			aha6/8	6	2.168	7.46875
																			aha6/8	6	2.2764	7.46935
																			aha6/8	6	2.3848	7.47056
																			aha6/8	6	2.4932	7.47206
																			aha6/8	6	2.6016	7.474
																			aha6/8	6	2.71	7.47643
																			aha6/8	6	2.8184	7.47784
																			aha6/8	6	2.9268	7.47655
																			aha6/8	6	3.0352	7.47453
																			aha6/8	6	3.1436	7.47347
																			aha6/8	6	3.252	7.47449
																			aha6/8	6	3.3604	7.47597
																			aha6/8	6	3.4688	7.47576
																			aha6/8	6	3.5772	7.47602
																			aha6/8	6	3.6856	7.47883
																			aha6/8	6	3.794	7.48315
																			aha6/8	6	3.9024	7.48598
																			aha6/8	6	4.0108	7.49027
																			aha6/8	6	4.1192	7.49317
																			aha6/8	6	4.2276	7.49188
																			aha6/8	6	4.336	7.48764
																			aha6/8	6	4.4444	7.48743
																			aha6/8	6	4.5528	7.49073
																			aha6/8	6	4.6612	7.49231
																			aha6/8	6	4.7696	7.4927
																			aha6/8	6	4.878	7.49214
																			aha6/8	6	4.9864	7.49085
																			aha6/8	6	5.0948	7.48874
																			aha6/8	6	5.2032	7.49027
																			aha6/8	6	5.3116	7.49367
																			aha6/8	6	5.42	7.49496
																			aha6/8	6	5.5284	7.49586
																			aha6/8	6	5.6368	7.49776
																			aha6/8	6	5.7452	7.49959
																			aha6/8	6	5.8536	7.50119
																			aha6/8	6	5.962	7.50277
																			aha6/8	6	6.0704	7.50344
																			aha6/8	6	6.1788	7.50336
																			aha6/8	6	6.2872	7.50512
																			aha6/8	6	6.3956	7.50706
																			aha6/8	6	6.504	7.50973
																			aha6/8	6	6.6124	7.51269
																			aha6/8	6	6.7208	7.51492
																			aha6/8	6	6.8292	7.51464
																			aha6/8	6	6.9376	7.51432
																			aha6/8	6	7.046	7.51636
																			aha6/8	6	7.1544	7.52134
																			aha6/8	6	7.2628	7.52408
																			aha6/8	6	7.3712	7.52253
																			aha6/8	6	7.4796	7.51912
																			aha6/8	6	7.588	7.51737
																			aha6/8	6	7.6964	7.51833
																			aha6/8	6	7.8048	7.52112
																			aha6/8	6	7.9132	7.52549
																			aha6/8	6	8.0216	7.52959
																			aha6/8	6	8.13	7.53118
																			aha6/8	6	8.2384	7.52991
																			aha6/8	6	8.3468	7.52933
																			aha6/8	6	8.4552	7.53029
																			aha6/8	6	8.5636	7.5327
																			aha6/8	6	8.672	7.53638
																			aha6/8	6	8.7804	7.53971
																			aha6/8	6	8.8888	7.53975
																			aha6/8	6	8.9972	7.53648
																			aha6/8	6	9.1056	7.53336
																			aha6/8	6	9.214	7.53421
																			aha6/8	6	9.3224	7.53777
																			aha6/8	6	9.4308	7.54054
																			aha6/8	6	9.5392	7.54277
																			aha6/8	6	9.6476	7.54591
																			aha6/8	6	9.756	7.54696
																			aha6/8	6	9.8644	7.54606
																			aha6/8	6	9.9728	7.54608
																			aha6/8	6	10.0812	7.54794
																			aha6/8	6	10.1896	7.54793
																			aha6/8	6	10.298	7.54668
																			aha6/8	6	10.4064	7.54508
																			aha6/8	6	10.5148	7.54641
																			aha6/8	6	10.6232	7.54858
																			aha6/8	6	10.7316	7.54901
																			aha6/8	6	10.84	7.5466
																			aha6/8	6	10.9484	7.54524
																			aha6/8	6	11.0568	7.54518
																			aha6/8	6	11.1652	7.54594
																			aha6/8	6	11.2736	7.54981
																			aha6/8	6	11.382	7.55753
																			aha6/8	6	11.4904	7.56546
																			aha6/8	6	11.5988	7.56773
																			aha6/8	6	11.7072	7.5665
																			aha6/8	6	11.8156	7.56388
																			aha6/8	6	11.924	7.56175
																			aha6/8	6	12.0324	7.55989
																			aha6/8	6	12.1408	7.56041
																			aha6/8	6	12.2492	7.56314
																			aha6/8	6	12.3576	7.5678
																			aha6/8	6	12.466	7.57079
																			aha6/8	6	12.5744	7.56907
																			aha6/8	6	12.6828	7.56482
																			aha6/8	6	12.7912	7.56371
																			aha6/8	6	12.8996	7.56451
																			aha6/8	6	13.008	7.56739
																			aha6/8	6	13.1164	7.57129
																			aha6/8	6	13.2248	7.57405
																			aha6/8	6	13.3332	7.57077
																			aha6/8	6	13.4416	7.56529
																			aha6/8	6	13.55	7.56289
																			aha6/8	6	13.6584	7.56425
																			aha6/8	6	13.7668	7.56661
																			aha6/8	6	13.8752	7.56981
																			aha6/8	6	13.9836	7.57463
																			aha6/8	6	14.092	7.57952
																			aha6/8	6	14.2004	7.58191
																			aha6/8	6	14.3088	7.58439
																			aha6/8	6	14.4172	7.58528
																			aha6/8	6	14.5256	7.58339
																			aha6/8	6	14.634	7.5824
																			aha6/8	6	14.7424	7.58492
																			aha6/8	6	14.8508	7.58737
																			aha6/8	6	14.9592	7.58585
																			aha6/8	6	15.0676	7.58382
																			aha6/8	6	15.176	7.58236
																			aha6/8	6	15.2844	7.58114
																			aha6/8	6	15.3928	7.5797
																			aha6/8	6	15.5012	7.57891
																			aha6/8	6	15.6096	7.57932
																			aha6/8	6	15.718	7.58076
																			aha6/8	6	15.8264	7.58386
																			aha6/8	6	15.9348	7.58779
																			aha6/8	6	16.0432	7.59002
																			aha6/8	6	16.1516	7.58865
																			aha6/8	6	16.26	7.58678
																			aha6/8	6	16.3684	7.5879
																			aha6/8	6	16.4768	7.59201
																			aha6/8	6	16.5852	7.59435
																			aha6/8	6	16.6936	7.59401
																			aha6/8	6	16.802	7.59245
																			aha6/8	6	16.9104	7.59118
																			aha6/8	6	17.0188	7.59195
																			aha6/8	6	17.1272	7.59545
																			aha6/8	6	17.2356	7.5989
																			aha6/8	6	17.344	7.59773
																			aha6/8	6	17.4524	7.59529
																			aha6/8	6	17.5608	7.5953
																			aha6/8	6	17.6692	7.59764
																			aha6/8	6	17.7776	7.59921
																			aha6/8	6	17.886	7.5997
																			aha6/8	6	17.9944	7.60009
																			aha6/8	6	18.1028	7.60004
																			aha6/8	6	18.2112	7.59886
																			aha6/8	6	18.3196	7.59847
																			aha6/8	6	18.428	7.59993
																			aha6/8	6	18.5364	7.60042
																			aha6/8	6	18.6448	7.60106
																			aha6/8	6	18.7532	7.60201
																			aha6/8	6	18.8616	7.60411
																			aha6/8	6	18.97	7.60743
																			aha6/8	6	19.0784	7.6126
																			aha6/8	6	19.1868	7.61552
																			aha6/8	6	19.2952	7.6147
																			aha6/8	6	19.4036	7.61339
																			aha6/8	6	19.512	7.61231
																			aha6/8	6	19.6204	7.61078
																			aha6/8	6	19.7288	7.61131
																			aha6/8	6	19.8372	7.61529
																			aha6/8	6	19.9456	7.61913
																			aha6/8	6	20.054	7.62094
																			aha6/8	6	20.1624	7.62281
																			aha6/8	6	20.2708	7.6242
																			aha6/8	6	20.3792	7.62397
																			aha6/8	6	20.4876	7.62322
																			aha6/8	6	20.596	7.62245
																			aha6/8	6	20.7044	7.6217
																			aha6/8	6	20.8128	7.62196
																			aha6/8	6	20.9212	7.62388
																			aha6/8	6	21.0296	7.62811
																			aha6/8	6	21.138	7.63426
																			aha6/8	6	21.2464	7.63912
																			aha6/8	6	21.3548	7.63941
																			aha6/8	6	21.4632	7.63567
																			aha6/8	6	21.5716	7.63109
																			aha6/8	6	21.68	7.62857
																			aha6/8	6	21.7884	7.62925
																			aha6/8	6	21.8968	7.63358
																			aha6/8	6	22.0052	7.6382
																			aha6/8	6	22.1136	7.6425
																			aha6/8	6	22.222	7.6407
																			aha6/8	6	22.3304	7.63839
																			aha6/8	7	0.1084	6.87566
																			aha6/8	7	0.2168	6.87481
																			aha6/8	7	0.3252	6.8747
																			aha6/8	7	0.4336	6.87659
																			aha6/8	7	0.542	6.87865
																			aha6/8	7	0.6504	6.87852
																			aha6/8	7	0.7588	6.87669
																			aha6/8	7	0.8672	6.87278
																			aha6/8	7	0.9756	6.87341
																			aha6/8	7	1.084	6.8743
																			aha6/8	7	1.1924	6.87188
																			aha6/8	7	1.3008	6.87239
																			aha6/8	7	1.4092	6.8802
																			aha6/8	7	1.5176	6.88844
																			aha6/8	7	1.626	6.89041
																			aha6/8	7	1.7344	6.88719
																			aha6/8	7	1.8428	6.88279
																			aha6/8	7	1.9512	6.88329
																			aha6/8	7	2.0596	6.88886
																			aha6/8	7	2.168	6.88983
																			aha6/8	7	2.2764	6.88579
																			aha6/8	7	2.3848	6.88651
																			aha6/8	7	2.4932	6.89451
																			aha6/8	7	2.6016	6.89914
																			aha6/8	7	2.71	6.89913
																			aha6/8	7	2.8184	6.90049
																			aha6/8	7	2.9268	6.90204
																			aha6/8	7	3.0352	6.89876
																			aha6/8	7	3.1436	6.89334
																			aha6/8	7	3.252	6.89626
																			aha6/8	7	3.3604	6.90392
																			aha6/8	7	3.4688	6.9058
																			aha6/8	7	3.5772	6.90212
																			aha6/8	7	3.6856	6.903
																			aha6/8	7	3.794	6.90768
																			aha6/8	7	3.9024	6.90642
																			aha6/8	7	4.0108	6.9002
																			aha6/8	7	4.1192	6.89493
																			aha6/8	7	4.2276	6.89543
																			aha6/8	7	4.336	6.90036
																			aha6/8	7	4.4444	6.90479
																			aha6/8	7	4.5528	6.90665
																			aha6/8	7	4.6612	6.90625
																			aha6/8	7	4.7696	6.9053
																			aha6/8	7	4.878	6.90216
																			aha6/8	7	4.9864	6.90135
																			aha6/8	7	5.0948	6.90197
																			aha6/8	7	5.2032	6.9012
																			aha6/8	7	5.3116	6.89817
																			aha6/8	7	5.42	6.89938
																			aha6/8	7	5.5284	6.90407
																			aha6/8	7	5.6368	6.91016
																			aha6/8	7	5.7452	6.91429
																			aha6/8	7	5.8536	6.91684
																			aha6/8	7	5.962	6.91735
																			aha6/8	7	6.0704	6.91515
																			aha6/8	7	6.1788	6.91214
																			aha6/8	7	6.2872	6.90984
																			aha6/8	7	6.3956	6.91385
																			aha6/8	7	6.504	6.92033
																			aha6/8	7	6.6124	6.92388
																			aha6/8	7	6.7208	6.92391
																			aha6/8	7	6.8292	6.9232
																			aha6/8	7	6.9376	6.92115
																			aha6/8	7	7.046	6.91923
																			aha6/8	7	7.1544	6.91842
																			aha6/8	7	7.2628	6.91963
																			aha6/8	7	7.3712	6.92128
																			aha6/8	7	7.4796	6.92229
																			aha6/8	7	7.588	6.91827
																			aha6/8	7	7.6964	6.91627
																			aha6/8	7	7.8048	6.91931
																			aha6/8	7	7.9132	6.92461
																			aha6/8	7	8.0216	6.92497
																			aha6/8	7	8.13	6.91947
																			aha6/8	7	8.2384	6.91291
																			aha6/8	7	8.3468	6.91252
																			aha6/8	7	8.4552	6.91989
																			aha6/8	7	8.5636	6.92722
																			aha6/8	7	8.672	6.9286
																			aha6/8	7	8.7804	6.9276
																			aha6/8	7	8.8888	6.92953
																			aha6/8	7	8.9972	6.93232
																			aha6/8	7	9.1056	6.92648
																			aha6/8	7	9.214	6.91487
																			aha6/8	7	9.3224	6.90772
																			aha6/8	7	9.4308	6.91061
																			aha6/8	7	9.5392	6.91759
																			aha6/8	7	9.6476	6.92587
																			aha6/8	7	9.756	6.93146
																			aha6/8	7	9.8644	6.93181
																			aha6/8	7	9.9728	6.92642
																			aha6/8	7	10.0812	6.92593
																			aha6/8	7	10.1896	6.93157
																			aha6/8	7	10.298	6.93597
																			aha6/8	7	10.4064	6.92923
																			aha6/8	7	10.5148	6.9216
																			aha6/8	7	10.6232	6.9216
																			aha6/8	7	10.7316	6.92622
																			aha6/8	7	10.84	6.92645
																			aha6/8	7	10.9484	6.92778
																			aha6/8	7	11.0568	6.9258
																			aha6/8	7	11.1652	6.91851
																			aha6/8	7	11.2736	6.91372
																			aha6/8	7	11.382	6.91936
																			aha6/8	7	11.4904	6.92447
																			aha6/8	7	11.5988	6.9246
																			aha6/8	7	11.7072	6.92509
																			aha6/8	7	11.8156	6.92732
																			aha6/8	7	11.924	6.92837
																			aha6/8	7	12.0324	6.92603
																			aha6/8	7	12.1408	6.92653
																			aha6/8	7	12.2492	6.92444
																			aha6/8	7	12.3576	6.92187
																			aha6/8	7	12.466	6.91633
																			aha6/8	7	12.5744	6.9202
																			aha6/8	7	12.6828	6.92661
																			aha6/8	7	12.7912	6.93073
																			aha6/8	7	12.8996	6.92608
																			aha6/8	7	13.008	6.92685
																			aha6/8	7	13.1164	6.93163
																			aha6/8	7	13.2248	6.93515
																			aha6/8	7	13.3332	6.93452
																			aha6/8	7	13.4416	6.93345
																			aha6/8	7	13.55	6.92823
																			aha6/8	7	13.6584	6.9258
																			aha6/8	7	13.7668	6.92678
																			aha6/8	7	13.8752	6.92896
																			aha6/8	7	13.9836	6.92908
																			aha6/8	7	14.092	6.93084
																			aha6/8	7	14.2004	6.93404
																			aha6/8	7	14.3088	6.93225
																			aha6/8	7	14.4172	6.92642
																			aha6/8	7	14.5256	6.92547
																			aha6/8	7	14.634	6.92684
																			aha6/8	7	14.7424	6.92158
																			aha6/8	7	14.8508	6.91343
																			aha6/8	7	14.9592	6.91697
																			aha6/8	7	15.0676	6.92431
																			aha6/8	7	15.176	6.92747
																			aha6/8	7	15.2844	6.92726
																			aha6/8	7	15.3928	6.92727
																			aha6/8	7	15.5012	6.92836
																			aha6/8	7	15.6096	6.9294
																			aha6/8	7	15.718	6.93197
																			aha6/8	7	15.8264	6.93015
																			aha6/8	7	15.9348	6.92899
																			aha6/8	7	16.0432	6.92778
																			aha6/8	7	16.1516	6.92755
																			aha6/8	7	16.26	6.92339
																			aha6/8	7	16.3684	6.92148
																			aha6/8	7	16.4768	6.92231
																			aha6/8	7	16.5852	6.92441
																			aha6/8	7	16.6936	6.92661
																			aha6/8	7	16.802	6.93312
																			aha6/8	7	16.9104	6.94333
																			aha6/8	7	17.0188	6.95253
																			aha6/8	7	17.1272	6.95219
																			aha6/8	7	17.2356	6.94617
																			aha6/8	7	17.344	6.94556
																			aha6/8	7	17.4524	6.94955
																			aha6/8	7	17.5608	6.94694
																			aha6/8	7	17.6692	6.94407
																			aha6/8	7	17.7776	6.94348
																			aha6/8	7	17.886	6.94016
																			aha6/8	7	17.9944	6.93136
																			aha6/8	7	18.1028	6.92951
																			aha6/8	7	18.2112	6.93414
																			aha6/8	7	18.3196	6.93891
																			aha6/8	7	18.428	6.94294
																			aha6/8	7	18.5364	6.94946
																			aha6/8	7	18.6448	6.95345
																			aha6/8	7	18.7532	6.95004
																			aha6/8	7	18.8616	6.95037
																			aha6/8	7	18.97	6.95689
																			aha6/8	7	19.0784	6.96065
																			aha6/8	7	19.1868	6.95468
																			aha6/8	7	19.2952	6.94464
																			aha6/8	7	19.4036	6.93901
																			aha6/8	7	19.512	6.94219
																			aha6/8	7	19.6204	6.94972
																			aha6/8	7	19.7288	6.95491
																			aha6/8	7	19.8372	6.95628
																			aha6/8	7	19.9456	6.95541
																			aha6/8	7	20.054	6.95501
																			aha6/8	7	20.1624	6.95517
																			aha6/8	7	20.2708	6.95308
																			aha6/8	7	20.3792	6.94943
																			aha6/8	7	20.4876	6.94767
																			aha6/8	7	20.596	6.95021
																			aha6/8	7	20.7044	6.95644
																			aha6/8	7	20.8128	6.96281
																			aha6/8	7	20.9212	6.96426
																			aha6/8	7	21.0296	6.95968
																			aha6/8	7	21.138	6.95462
																			aha6/8	7	21.2464	6.95505
																			aha6/8	7	21.3548	6.96172
																			aha6/8	7	21.4632	6.96479
																			aha6/8	7	21.5716	6.96517
																			aha6/8	7	21.68	6.96519
																			aha6/8	7	21.7884	6.96526
																			aha6/8	7	21.8968	6.96317
																			aha6/8	7	22.0052	6.96369
																			aha6/8	7	22.1136	6.96299
																			aha6/8	7	22.222	6.96304
																			aha6/8	7	22.3304	6.9632
																			aha6/8	8	0.1084	7.12981
																			aha6/8	8	0.2168	7.13477
																			aha6/8	8	0.3252	7.13945
																			aha6/8	8	0.4336	7.14284
																			aha6/8	8	0.542	7.14498
																			aha6/8	8	0.6504	7.1477
																			aha6/8	8	0.7588	7.15213
																			aha6/8	8	0.8672	7.15692
																			aha6/8	8	0.9756	7.15946
																			aha6/8	8	1.084	7.1579
																			aha6/8	8	1.1924	7.15688
																			aha6/8	8	1.3008	7.16008
																			aha6/8	8	1.4092	7.16467
																			aha6/8	8	1.5176	7.16666
																			aha6/8	8	1.626	7.1667
																			aha6/8	8	1.7344	7.16813
																			aha6/8	8	1.8428	7.17025
																			aha6/8	8	1.9512	7.1714
																			aha6/8	8	2.0596	7.17233
																			aha6/8	8	2.168	7.17171
																			aha6/8	8	2.2764	7.17175
																			aha6/8	8	2.3848	7.17435
																			aha6/8	8	2.4932	7.18098
																			aha6/8	8	2.6016	7.18528
																			aha6/8	8	2.71	7.18527
																			aha6/8	8	2.8184	7.18418
																			aha6/8	8	2.9268	7.18545
																			aha6/8	8	3.0352	7.19124
																			aha6/8	8	3.1436	7.19657
																			aha6/8	8	3.252	7.19936
																			aha6/8	8	3.3604	7.19697
																			aha6/8	8	3.4688	7.19775
																			aha6/8	8	3.5772	7.19983
																			aha6/8	8	3.6856	7.20166
																			aha6/8	8	3.794	7.20108
																			aha6/8	8	3.9024	7.20082
																			aha6/8	8	4.0108	7.20127
																			aha6/8	8	4.1192	7.20297
																			aha6/8	8	4.2276	7.20534
																			aha6/8	8	4.336	7.20704
																			aha6/8	8	4.4444	7.20946
																			aha6/8	8	4.5528	7.21055
																			aha6/8	8	4.6612	7.20988
																			aha6/8	8	4.7696	7.21013
																			aha6/8	8	4.878	7.2124
																			aha6/8	8	4.9864	7.21426
																			aha6/8	8	5.0948	7.21759
																			aha6/8	8	5.2032	7.2208
																			aha6/8	8	5.3116	7.22083
																			aha6/8	8	5.42	7.22003
																			aha6/8	8	5.5284	7.22272
																			aha6/8	8	5.6368	7.22707
																			aha6/8	8	5.7452	7.22914
																			aha6/8	8	5.8536	7.23063
																			aha6/8	8	5.962	7.23179
																			aha6/8	8	6.0704	7.23279
																			aha6/8	8	6.1788	7.2337
																			aha6/8	8	6.2872	7.23614
																			aha6/8	8	6.3956	7.23867
																			aha6/8	8	6.504	7.23971
																			aha6/8	8	6.6124	7.24229
																			aha6/8	8	6.7208	7.24705
																			aha6/8	8	6.8292	7.25032
																			aha6/8	8	6.9376	7.25099
																			aha6/8	8	7.046	7.25203
																			aha6/8	8	7.1544	7.25315
																			aha6/8	8	7.2628	7.25354
																			aha6/8	8	7.3712	7.25538
																			aha6/8	8	7.4796	7.25817
																			aha6/8	8	7.588	7.25978
																			aha6/8	8	7.6964	7.26221
																			aha6/8	8	7.8048	7.26555
																			aha6/8	8	7.9132	7.26642
																			aha6/8	8	8.0216	7.26587
																			aha6/8	8	8.13	7.26836
																			aha6/8	8	8.2384	7.27208
																			aha6/8	8	8.3468	7.272
																			aha6/8	8	8.4552	7.27041
																			aha6/8	8	8.5636	7.27163
																			aha6/8	8	8.672	7.27623
																			aha6/8	8	8.7804	7.28023
																			aha6/8	8	8.8888	7.28164
																			aha6/8	8	8.9972	7.28338
																			aha6/8	8	9.1056	7.28731
																			aha6/8	8	9.214	7.29185
																			aha6/8	8	9.3224	7.29598
																			aha6/8	8	9.4308	7.29955
																			aha6/8	8	9.5392	7.30225
																			aha6/8	8	9.6476	7.30205
																			aha6/8	8	9.756	7.30099
																			aha6/8	8	9.8644	7.30173
																			aha6/8	8	9.9728	7.30525
																			aha6/8	8	10.0812	7.30758
																			aha6/8	8	10.1896	7.30673
																			aha6/8	8	10.298	7.30496
																			aha6/8	8	10.4064	7.30466
																			aha6/8	8	10.5148	7.30546
																			aha6/8	8	10.6232	7.30807
																			aha6/8	8	10.7316	7.31139
																			aha6/8	8	10.84	7.31157
																			aha6/8	8	10.9484	7.30912
																			aha6/8	8	11.0568	7.30932
																			aha6/8	8	11.1652	7.31384
																			aha6/8	8	11.2736	7.31864
																			aha6/8	8	11.382	7.32373
																			aha6/8	8	11.4904	7.32902
																			aha6/8	8	11.5988	7.33419
																			aha6/8	8	11.7072	7.33819
																			aha6/8	8	11.8156	7.3399
																			aha6/8	8	11.924	7.33923
																			aha6/8	8	12.0324	7.33792
																			aha6/8	8	12.1408	7.33859
																			aha6/8	8	12.2492	7.34053
																			aha6/8	8	12.3576	7.34241
																			aha6/8	8	12.466	7.34396
																			aha6/8	8	12.5744	7.34444
																			aha6/8	8	12.6828	7.3444
																			aha6/8	8	12.7912	7.34532
																			aha6/8	8	12.8996	7.34702
																			aha6/8	8	13.008	7.34833
																			aha6/8	8	13.1164	7.34885
																			aha6/8	8	13.2248	7.34905
																			aha6/8	8	13.3332	7.34959
																			aha6/8	8	13.4416	7.35234
																			aha6/8	8	13.55	7.35844
																			aha6/8	8	13.6584	7.36275
																			aha6/8	8	13.7668	7.36296
																			aha6/8	8	13.8752	7.36281
																			aha6/8	8	13.9836	7.36673
																			aha6/8	8	14.092	7.37168
																			aha6/8	8	14.2004	7.37397
																			aha6/8	8	14.3088	7.37247
																			aha6/8	8	14.4172	7.37103
																			aha6/8	8	14.5256	7.37165
																			aha6/8	8	14.634	7.37373
																			aha6/8	8	14.7424	7.37295
																			aha6/8	8	14.8508	7.37247
																			aha6/8	8	14.9592	7.37355
																			aha6/8	8	15.0676	7.37866
																			aha6/8	8	15.176	7.38304
																			aha6/8	8	15.2844	7.38566
																			aha6/8	8	15.3928	7.38443
																			aha6/8	8	15.5012	7.38173
																			aha6/8	8	15.6096	7.3814
																			aha6/8	8	15.718	7.38296
																			aha6/8	8	15.8264	7.38341
																			aha6/8	8	15.9348	7.382
																			aha6/8	8	16.0432	7.38612
																			aha6/8	8	16.1516	7.3937
																			aha6/8	8	16.26	7.40082
																			aha6/8	8	16.3684	7.40372
																			aha6/8	8	16.4768	7.4041
																			aha6/8	8	16.5852	7.40313
																			aha6/8	8	16.6936	7.40205
																			aha6/8	8	16.802	7.40254
																			aha6/8	8	16.9104	7.40329
																			aha6/8	8	17.0188	7.40396
																			aha6/8	8	17.1272	7.40452
																			aha6/8	8	17.2356	7.40474
																			aha6/8	8	17.344	7.40732
																			aha6/8	8	17.4524	7.41328
																			aha6/8	8	17.5608	7.41949
																			aha6/8	8	17.6692	7.42109
																			aha6/8	8	17.7776	7.42232
																			aha6/8	8	17.886	7.42386
																			aha6/8	8	17.9944	7.42575
																			aha6/8	8	18.1028	7.42623
																			aha6/8	8	18.2112	7.42726
																			aha6/8	8	18.3196	7.42919
																			aha6/8	8	18.428	7.43199
																			aha6/8	8	18.5364	7.43362
																			aha6/8	8	18.6448	7.43562
																			aha6/8	8	18.7532	7.43658
																			aha6/8	8	18.8616	7.43597
																			aha6/8	8	18.97	7.43588
																			aha6/8	8	19.0784	7.43811
																			aha6/8	8	19.1868	7.43963
																			aha6/8	8	19.2952	7.44079
																			aha6/8	8	19.4036	7.44302
																			aha6/8	8	19.512	7.44459
																			aha6/8	8	19.6204	7.44498
																			aha6/8	8	19.7288	7.44723
																			aha6/8	8	19.8372	7.45083
																			aha6/8	8	19.9456	7.45245
																			aha6/8	8	20.054	7.45092
																			aha6/8	8	20.1624	7.44962
																			aha6/8	8	20.2708	7.45053
																			aha6/8	8	20.3792	7.45341
																			aha6/8	8	20.4876	7.45692
																			aha6/8	8	20.596	7.45951
																			aha6/8	8	20.7044	7.46118
																			aha6/8	8	20.8128	7.46279
																			aha6/8	8	20.9212	7.46423
																			aha6/8	8	21.0296	7.46258
																			aha6/8	8	21.138	7.46051
																			aha6/8	8	21.2464	7.46449
																			aha6/8	8	21.3548	7.47202
																			aha6/8	8	21.4632	7.47668
																			aha6/8	8	21.5716	7.47734
																			aha6/8	8	21.68	7.47723
																			aha6/8	8	21.7884	7.47624
																			aha6/8	8	21.8968	7.47703
																			aha6/8	8	22.0052	7.47817
																			aha6/8	8	22.1136	7.47801
																			aha6/8	8	22.222	7.47611
																			aha6/8	8	22.3304	7.47433
																			aha6/8	9	0.1084	7.17794
																			aha6/8	9	0.2168	7.17781
																			aha6/8	9	0.3252	7.17823
																			aha6/8	9	0.4336	7.1824
																			aha6/8	9	0.542	7.18834
																			aha6/8	9	0.6504	7.18869
																			aha6/8	9	0.7588	7.18652
																			aha6/8	9	0.8672	7.18508
																			aha6/8	9	0.9756	7.18695
																			aha6/8	9	1.084	7.18892
																			aha6/8	9	1.1924	7.19012
																			aha6/8	9	1.3008	7.1876
																			aha6/8	9	1.4092	7.18492
																			aha6/8	9	1.5176	7.18681
																			aha6/8	9	1.626	7.19438
																			aha6/8	9	1.7344	7.19781
																			aha6/8	9	1.8428	7.19855
																			aha6/8	9	1.9512	7.20153
																			aha6/8	9	2.0596	7.20804
																			aha6/8	9	2.168	7.21289
																			aha6/8	9	2.2764	7.21908
																			aha6/8	9	2.3848	7.22334
																			aha6/8	9	2.4932	7.22478
																			aha6/8	9	2.6016	7.2231
																			aha6/8	9	2.71	7.22412
																			aha6/8	9	2.8184	7.22648
																			aha6/8	9	2.9268	7.23017
																			aha6/8	9	3.0352	7.23114
																			aha6/8	9	3.1436	7.2327
																			aha6/8	9	3.252	7.23365
																			aha6/8	9	3.3604	7.23453
																			aha6/8	9	3.4688	7.23515
																			aha6/8	9	3.5772	7.23711
																			aha6/8	9	3.6856	7.23913
																			aha6/8	9	3.794	7.24119
																			aha6/8	9	3.9024	7.24371
																			aha6/8	9	4.0108	7.24714
																			aha6/8	9	4.1192	7.25131
																			aha6/8	9	4.2276	7.25313
																			aha6/8	9	4.336	7.25286
																			aha6/8	9	4.4444	7.25203
																			aha6/8	9	4.5528	7.25223
																			aha6/8	9	4.6612	7.25171
																			aha6/8	9	4.7696	7.2508
																			aha6/8	9	4.878	7.2514
																			aha6/8	9	4.9864	7.25385
																			aha6/8	9	5.0948	7.25657
																			aha6/8	9	5.2032	7.25756
																			aha6/8	9	5.3116	7.25806
																			aha6/8	9	5.42	7.25787
																			aha6/8	9	5.5284	7.25595
																			aha6/8	9	5.6368	7.25377
																			aha6/8	9	5.7452	7.25602
																			aha6/8	9	5.8536	7.26074
																			aha6/8	9	5.962	7.26404
																			aha6/8	9	6.0704	7.26634
																			aha6/8	9	6.1788	7.26792
																			aha6/8	9	6.2872	7.26789
																			aha6/8	9	6.3956	7.26736
																			aha6/8	9	6.504	7.26715
																			aha6/8	9	6.6124	7.26688
																			aha6/8	9	6.7208	7.26772
																			aha6/8	9	6.8292	7.26975
																			aha6/8	9	6.9376	7.27095
																			aha6/8	9	7.046	7.27
																			aha6/8	9	7.1544	7.26776
																			aha6/8	9	7.2628	7.2665
																			aha6/8	9	7.3712	7.26741
																			aha6/8	9	7.4796	7.27016
																			aha6/8	9	7.588	7.27257
																			aha6/8	9	7.6964	7.27269
																			aha6/8	9	7.8048	7.27094
																			aha6/8	9	7.9132	7.27015
																			aha6/8	9	8.0216	7.27144
																			aha6/8	9	8.13	7.27295
																			aha6/8	9	8.2384	7.27316
																			aha6/8	9	8.3468	7.27181
																			aha6/8	9	8.4552	7.27157
																			aha6/8	9	8.5636	7.2716
																			aha6/8	9	8.672	7.27163
																			aha6/8	9	8.7804	7.27235
																			aha6/8	9	8.8888	7.2747
																			aha6/8	9	8.9972	7.27764
																			aha6/8	9	9.1056	7.27978
																			aha6/8	9	9.214	7.27942
																			aha6/8	9	9.3224	7.27718
																			aha6/8	9	9.4308	7.27639
																			aha6/8	9	9.5392	7.27653
																			aha6/8	9	9.6476	7.27721
																			aha6/8	9	9.756	7.27889
																			aha6/8	9	9.8644	7.28169
																			aha6/8	9	9.9728	7.28351
																			aha6/8	9	10.0812	7.2861
																			aha6/8	9	10.1896	7.28949
																			aha6/8	9	10.298	7.2927
																			aha6/8	9	10.4064	7.29338
																			aha6/8	9	10.5148	7.29419
																			aha6/8	9	10.6232	7.29487
																			aha6/8	9	10.7316	7.29374
																			aha6/8	9	10.84	7.29114
																			aha6/8	9	10.9484	7.29089
																			aha6/8	9	11.0568	7.29216
																			aha6/8	9	11.1652	7.29319
																			aha6/8	9	11.2736	7.2949
																			aha6/8	9	11.382	7.29603
																			aha6/8	9	11.4904	7.29471
																			aha6/8	9	11.5988	7.29361
																			aha6/8	9	11.7072	7.29463
																			aha6/8	9	11.8156	7.29602
																			aha6/8	9	11.924	7.2943
																			aha6/8	9	12.0324	7.28932
																			aha6/8	9	12.1408	7.28435
																			aha6/8	9	12.2492	7.28292
																			aha6/8	9	12.3576	7.2852
																			aha6/8	9	12.466	7.28863
																			aha6/8	9	12.5744	7.29284
																			aha6/8	9	12.6828	7.29607
																			aha6/8	9	12.7912	7.2986
																			aha6/8	9	12.8996	7.30157
																			aha6/8	9	13.008	7.30497
																			aha6/8	9	13.1164	7.30722
																			aha6/8	9	13.2248	7.30723
																			aha6/8	9	13.3332	7.30663
																			aha6/8	9	13.4416	7.30904
																			aha6/8	9	13.55	7.31464
																			aha6/8	9	13.6584	7.318
																			aha6/8	9	13.7668	7.31463
																			aha6/8	9	13.8752	7.30939
																			aha6/8	9	13.9836	7.30831
																			aha6/8	9	14.092	7.31007
																			aha6/8	9	14.2004	7.30955
																			aha6/8	9	14.3088	7.30951
																			aha6/8	9	14.4172	7.31124
																			aha6/8	9	14.5256	7.31181
																			aha6/8	9	14.634	7.312
																			aha6/8	9	14.7424	7.31584
																			aha6/8	9	14.8508	7.31892
																			aha6/8	9	14.9592	7.31835
																			aha6/8	9	15.0676	7.31818
																			aha6/8	9	15.176	7.32114
																			aha6/8	9	15.2844	7.32281
																			aha6/8	9	15.3928	7.32229
																			aha6/8	9	15.5012	7.32296
																			aha6/8	9	15.6096	7.32569
																			aha6/8	9	15.718	7.32764
																			aha6/8	9	15.8264	7.32786
																			aha6/8	9	15.9348	7.32615
																			aha6/8	9	16.0432	7.32233
																			aha6/8	9	16.1516	7.32005
																			aha6/8	9	16.26	7.32275
																			aha6/8	9	16.3684	7.32829
																			aha6/8	9	16.4768	7.33165
																			aha6/8	9	16.5852	7.33206
																			aha6/8	9	16.6936	7.33158
																			aha6/8	9	16.802	7.33134
																			aha6/8	9	16.9104	7.33159
																			aha6/8	9	17.0188	7.3327
																			aha6/8	9	17.1272	7.33525
																			aha6/8	9	17.2356	7.33757
																			aha6/8	9	17.344	7.33759
																			aha6/8	9	17.4524	7.33775
																			aha6/8	9	17.5608	7.33824
																			aha6/8	9	17.6692	7.33721
																			aha6/8	9	17.7776	7.3346
																			aha6/8	9	17.886	7.33372
																			aha6/8	9	17.9944	7.33674
																			aha6/8	9	18.1028	7.34106
																			aha6/8	9	18.2112	7.3464
																			aha6/8	9	18.3196	7.35171
																			aha6/8	9	18.428	7.35648
																			aha6/8	9	18.5364	7.35659
																			aha6/8	9	18.6448	7.35467
																			aha6/8	9	18.7532	7.35492
																			aha6/8	9	18.8616	7.35834
																			aha6/8	9	18.97	7.36019
																			aha6/8	9	19.0784	7.35806
																			aha6/8	9	19.1868	7.35555
																			aha6/8	9	19.2952	7.35694
																			aha6/8	9	19.4036	7.36067
																			aha6/8	9	19.512	7.36328
																			aha6/8	9	19.6204	7.36288
																			aha6/8	9	19.7288	7.36064
																			aha6/8	9	19.8372	7.36065
																			aha6/8	9	19.9456	7.36372
																			aha6/8	9	20.054	7.36734
																			aha6/8	9	20.1624	7.37055
																			aha6/8	9	20.2708	7.37293
																			aha6/8	9	20.3792	7.37273
																			aha6/8	9	20.4876	7.37005
																			aha6/8	9	20.596	7.36759
																			aha6/8	9	20.7044	7.36679
																			aha6/8	9	20.8128	7.36683
																			aha6/8	9	20.9212	7.3668
																			aha6/8	9	21.0296	7.36708
																			aha6/8	9	21.138	7.36646
																			aha6/8	9	21.2464	7.36444
																			aha6/8	9	21.3548	7.36318
																			aha6/8	9	21.4632	7.36566
																			aha6/8	9	21.5716	7.36863
																			aha6/8	9	21.68	7.37216
																			aha6/8	9	21.7884	7.37603
																			aha6/8	9	21.8968	7.3783
																			aha6/8	9	22.0052	7.37773
																			aha6/8	9	22.1136	7.37706
																			aha6/8	9	22.222	7.37873
																			aha6/8	9	22.3304	7.38053
																			aha6/8	10	0.1084	6.59588
																			aha6/8	10	0.2168	6.59262
																			aha6/8	10	0.3252	6.58965
																			aha6/8	10	0.4336	6.58921
																			aha6/8	10	0.542	6.5901
																			aha6/8	10	0.6504	6.59092
																			aha6/8	10	0.7588	6.59313
																			aha6/8	10	0.8672	6.59625
																			aha6/8	10	0.9756	6.59792
																			aha6/8	10	1.084	6.59801
																			aha6/8	10	1.1924	6.59723
																			aha6/8	10	1.3008	6.59632
																			aha6/8	10	1.4092	6.59534
																			aha6/8	10	1.5176	6.59551
																			aha6/8	10	1.626	6.594
																			aha6/8	10	1.7344	6.59177
																			aha6/8	10	1.8428	6.59029
																			aha6/8	10	1.9512	6.59209
																			aha6/8	10	2.0596	6.59525
																			aha6/8	10	2.168	6.59766
																			aha6/8	10	2.2764	6.59851
																			aha6/8	10	2.3848	6.60043
																			aha6/8	10	2.4932	6.60422
																			aha6/8	10	2.6016	6.60606
																			aha6/8	10	2.71	6.60433
																			aha6/8	10	2.8184	6.60297
																			aha6/8	10	2.9268	6.60632
																			aha6/8	10	3.0352	6.61233
																			aha6/8	10	3.1436	6.61454
																			aha6/8	10	3.252	6.61313
																			aha6/8	10	3.3604	6.61377
																			aha6/8	10	3.4688	6.61756
																			aha6/8	10	3.5772	6.61862
																			aha6/8	10	3.6856	6.61554
																			aha6/8	10	3.794	6.61254
																			aha6/8	10	3.9024	6.61236
																			aha6/8	10	4.0108	6.61333
																			aha6/8	10	4.1192	6.61376
																			aha6/8	10	4.2276	6.61457
																			aha6/8	10	4.336	6.61451
																			aha6/8	10	4.4444	6.61367
																			aha6/8	10	4.5528	6.61322
																			aha6/8	10	4.6612	6.61284
																			aha6/8	10	4.7696	6.6113
																			aha6/8	10	4.878	6.61076
																			aha6/8	10	4.9864	6.61334
																			aha6/8	10	5.0948	6.61722
																			aha6/8	10	5.2032	6.62215
																			aha6/8	10	5.3116	6.62535
																			aha6/8	10	5.42	6.6258
																			aha6/8	10	5.5284	6.62278
																			aha6/8	10	5.6368	6.61973
																			aha6/8	10	5.7452	6.61941
																			aha6/8	10	5.8536	6.62394
																			aha6/8	10	5.962	6.62873
																			aha6/8	10	6.0704	6.62966
																			aha6/8	10	6.1788	6.62832
																			aha6/8	10	6.2872	6.62975
																			aha6/8	10	6.3956	6.63341
																			aha6/8	10	6.504	6.6355
																			aha6/8	10	6.6124	6.63809
																			aha6/8	10	6.7208	6.6439
																			aha6/8	10	6.8292	6.65026
																			aha6/8	10	6.9376	6.6509
																			aha6/8	10	7.046	6.64676
																			aha6/8	10	7.1544	6.64453
																			aha6/8	10	7.2628	6.64517
																			aha6/8	10	7.3712	6.64552
																			aha6/8	10	7.4796	6.64462
																			aha6/8	10	7.588	6.64656
																			aha6/8	10	7.6964	6.64907
																			aha6/8	10	7.8048	6.64929
																			aha6/8	10	7.9132	6.64915
																			aha6/8	10	8.0216	6.65476
																			aha6/8	10	8.13	6.66348
																			aha6/8	10	8.2384	6.67004
																			aha6/8	10	8.3468	6.67291
																			aha6/8	10	8.4552	6.67453
																			aha6/8	10	8.5636	6.67304
																			aha6/8	10	8.672	6.67209
																			aha6/8	10	8.7804	6.67219
																			aha6/8	10	8.8888	6.67226
																			aha6/8	10	8.9972	6.66979
																			aha6/8	10	9.1056	6.66806
																			aha6/8	10	9.214	6.66766
																			aha6/8	10	9.3224	6.66784
																			aha6/8	10	9.4308	6.66725
																			aha6/8	10	9.5392	6.66978
																			aha6/8	10	9.6476	6.67332
																			aha6/8	10	9.756	6.6735
																			aha6/8	10	9.8644	6.66924
																			aha6/8	10	9.9728	6.66732
																			aha6/8	10	10.0812	6.66752
																			aha6/8	10	10.1896	6.66921
																			aha6/8	10	10.298	6.67097
																			aha6/8	10	10.4064	6.6738
																			aha6/8	10	10.5148	6.67571
																			aha6/8	10	10.6232	6.6777
																			aha6/8	10	10.7316	6.67939
																			aha6/8	10	10.84	6.67781
																			aha6/8	10	10.9484	6.67241
																			aha6/8	10	11.0568	6.67002
																			aha6/8	10	11.1652	6.67192
																			aha6/8	10	11.2736	6.67438
																			aha6/8	10	11.382	6.67618
																			aha6/8	10	11.4904	6.67816
																			aha6/8	10	11.5988	6.67745
																			aha6/8	10	11.7072	6.67736
																			aha6/8	10	11.8156	6.67998
																			aha6/8	10	11.924	6.68327
																			aha6/8	10	12.0324	6.68354
																			aha6/8	10	12.1408	6.68532
																			aha6/8	10	12.2492	6.69043
																			aha6/8	10	12.3576	6.69331
																			aha6/8	10	12.466	6.6924
																			aha6/8	10	12.5744	6.69421
																			aha6/8	10	12.6828	6.70071
																			aha6/8	10	12.7912	6.70269
																			aha6/8	10	12.8996	6.70155
																			aha6/8	10	13.008	6.70382
																			aha6/8	10	13.1164	6.70807
																			aha6/8	10	13.2248	6.70594
																			aha6/8	10	13.3332	6.70379
																			aha6/8	10	13.4416	6.70711
																			aha6/8	10	13.55	6.70999
																			aha6/8	10	13.6584	6.71084
																			aha6/8	10	13.7668	6.71303
																			aha6/8	10	13.8752	6.71555
																			aha6/8	10	13.9836	6.71444
																			aha6/8	10	14.092	6.71227
																			aha6/8	10	14.2004	6.71017
																			aha6/8	10	14.3088	6.70746
																			aha6/8	10	14.4172	6.70606
																			aha6/8	10	14.5256	6.70859
																			aha6/8	10	14.634	6.71301
																			aha6/8	10	14.7424	6.71607
																			aha6/8	10	14.8508	6.71731
																			aha6/8	10	14.9592	6.71806
																			aha6/8	10	15.0676	6.72095
																			aha6/8	10	15.176	6.72496
																			aha6/8	10	15.2844	6.72415
																			aha6/8	10	15.3928	6.71911
																			aha6/8	10	15.5012	6.71901
																			aha6/8	10	15.6096	6.72283
[truncated: 17,984 more rows]

## Sheet: Fig 4
Fig 4a _ WT tip aligned kymograph
	V1	V2	V3	V4	V5	V6	V7	V8	V9	V10	V11	V12	V13	V14	V15	V16	V17	V18	V19	V20	V21	V22	V23	V24	V25	V26	V27	V28	V29	V30	V31	V32	V33	V34	V35	V36	V37	V38	V39	V40	V41	V42	V43	V44	V45	V46	V47	V48	V49
1	2.18395	2.06584	2.01216	2.2257	2.13522	2.12769	2.02678	2.02149	2.14504	2.10874	2.11201	2.04116	2.06663	2.09104	2.01764	2.05533	2.02275	2.03987	2.07069	2.07315	2.01895	1.96056	1.97792	1.95054	1.99679	1.98129	1.9831	2.00647	1.95332	2.01615	1.96053	1.95756	1.98035	1.96485	1.96212	1.92881	1.99296	1.94573	1.98164	1.96956	1.94517	1.97243	1.98874	1.94768	1.95783	2.00221	2.02532	1.94742	1.97878
2	2.11162	2.24249	2.20052	2.21767	2.07179	2.07818	2.08597	1.98101	2.05901	2.0561	1.99707	1.97723	2.03921	2.08426	2.01798	2.0127	2.03077	2.03839	2.03387	1.98584	1.98458	1.99117	2.00676	1.98876	1.96095	1.97087	1.97285	2.00958	2.0086	2.04948	2.06776	2.06077	2.01383	1.9764	1.99056	1.93073	1.92222	1.93044	1.95748	1.95775	1.97751	1.99251	1.99011	1.98077	1.96697	1.97112	1.976	1.96557	2.00356
3	2.32338	2.18067	2.07828	1.97015	1.87001	2.20394	2.19428	2.19812	2.23829	2.22873	2.22095	2.21531	2.19267	2.15462	2.17852	2.18826	2.13175	2.11315	2.12268	2.13404	2.0791	2.05287	2.11423	2.08379	2.07835	2.1062	2.12143	2.05373	2.05097	2.07775	2.06433	2.04507	2.04429	2.02827	2.01998	2.02313	2.04027	2.03482	2.03459	2.07845	2.06235	2.07285	2.04915	2.02328	2.02177	2.04124	2.00866	1.95213	1.93797
4	2.2576	2.33382	2.32254	2.32777	2.35844	2.30008	2.21963	2.17878	2.17561	2.10692	2.09636	2.12909	2.15971	2.20703	2.213	2.22166	2.17263	2.12665	2.12691	2.18606	2.12252	2.08168	2.07821	2.1409	2.16964	2.1743	2.18413	2.10203	2.10332	2.14652	2.17237	2.10084	2.05441	2.0764	2.10718	2.09847	2.04212	2.06963	2.09987	2.0929	2.05955	2.09583	2.10218	2.11956	2.09697	2.09447	2.01571	1.99743	2.00774
5	2.36578	2.18233	2.01929	2.24278	2.18932	2.15535	2.18109	2.23439	2.23445	2.16301	2.11606	2.10235	2.13287	2.18319	2.14237	2.13314	2.17194	2.15037	2.13254	2.11879	2.16013	2.13382	2.11109	2.08516	2.08661	2.04585	2.09387	2.12771	2.14007	2.13509	2.13171	2.13196	2.11973	2.09447	2.09923	2.11905	2.11038	2.07445	2.0369	2.04724	2.0443	2.04529	2.02633	2.02834	2.11561	2.08927	2.03151	2.03604	2.04653
6	2.30576	2.43666	2.31911	2.23458	2.09657	2.05744	2.29961	2.03166	2.07554	2.03204	2.03705	2.05057	2.02724	2.10224	1.9619	1.99236	2.02716	2.06008	2.02253	2.00627	2.10074	2.07082	2.07502	2.08446	2.08653	2.06856	2.06376	2.06413	2.09969	2.05939	2.03941	2.04202	2.05197	1.94819	2.00587	2.03542	2.0018	1.97828	1.97154	2.04083	2.0309	1.9717	2.02058	2.0648	2.02474	1.97332	2.01207	1.97095	1.99293
7	2.07194	2.0299	2.02036	2.02166	2.06029	2.08019	2.08685	2.13259	2.14812	2.13597	2.13619	2.23449	2.24529	2.24421	2.26607	2.21067	2.22822	2.23927	2.20126	2.11302	2.08896	2.10437	2.12973	2.14251	2.02194	2.07768	2.08345	2.03039	2.0867	2.0638	2.06944	1.99734	2.09944	2.0622	2.03849	2.05389	2.15229	2.06222	2.02249	2.06092	2.04767	1.95038	1.96072	1.9633	2.01155	1.9607	1.96516	1.96112	1.99488
8	1.97523	2.02346	2.05902	2.03571	2.0286	2.0716	2.01592	1.95486	1.98459	2.00803	2.03936	2.02632	2.0348	2.06231	2.04312	2.04254	2.05922	2.05888	2.05466	2.0496	1.97984	1.971	1.99033	1.98713	1.98123	2.00141	1.97827	1.9334	1.90488	1.8721	1.86458	1.88886	1.89239	1.88972	1.88154	1.92226	1.9404	1.94523	1.90302	1.85815	1.91258	1.93504	1.94054	1.95911	1.96559	1.93909	1.95449	1.93747	1.91957
9	1.90564	2.18591	2.06197	2.15491	2.23313	2.32374	2.25026	2.09671	2.11774	2.15184	2.09591	2.06459	2.05699	2.06172	2.0578	2.05599	2.00791	2.02054	2.06865	2.022	2.00862	2.01987	1.97342	1.94989	1.92562	1.95898	1.9774	1.97183	1.98148	1.98134	1.99753	1.96272	1.99546	1.94968	1.99662	1.97927	1.99674	2.03926	2.01255	1.98594	1.95404	1.97949	1.96055	1.93894	1.92197	1.94481	1.93155	1.91921	1.9341
10	2.03895	2.07647	2.27015	2.09863	2.16599	2.27637	2.11246	2.09277	2.14126	2.09787	2.0783	2.14113	2.12898	2.13802	2.07918	2.06237	2.00926	2.00405	1.99206	1.97094	1.92633	1.93153	1.96547	1.96053	2.01138	2.01867	2.05577	2.06733	2.02403	1.99842	1.93782	1.96441	2.01132	2.0119	2.01002	2.00076	2.00033	1.97076	1.9892	1.99638	1.99684	1.97331	1.9889	1.9741	1.99102	2.02213	1.97941	1.94112	1.97971
11	2.3037	2.33431	2.41528	2.50949	2.36579	2.2268	2.14477	2.12919	2.21233	2.2393	2.2504	2.27283	2.27034	2.26865	2.31136	2.35444	2.31833	2.25862	2.25004	2.20628	2.14312	2.15119	2.14672	2.07822	2.08357	2.14368	2.17489	2.18269	2.16053	2.15609	2.17278	2.18659	2.179	2.15946	2.13214	2.11411	2.1145	2.09218	2.07225	2.08243	2.11694	2.13486	2.1301	2.1529	2.16067	2.16009	2.14631	2.11446	2.09851
12	2.32432	2.51375	2.4329	2.37547	2.37224	2.41032	2.31993	2.33154	2.3583	2.21196	2.18448	2.12582	2.12645	2.10785	2.1082	2.12323	2.06499	2.0543	2.06664	2.07677	2.1009	2.10599	2.11046	2.14942	2.14622	2.09527	2.08518	2.13105	2.15784	2.13489	2.12219	2.2142	2.20766	2.15286	2.14664	2.13685	2.11006	2.07218	2.10877	2.06916	2.03552	2.09691	2.11242	2.08662	2.10741	2.16598	2.14186	2.10465	2.07367
13	2.38375	2.35746	2.33836	2.27525	2.3046	2.39241	2.36171	2.24875	2.16811	2.17268	2.10952	2.09854	2.1597	2.19584	2.18328	2.12874	2.10174	2.08306	2.10639	2.10855	2.03503	2.00928	2.05704	2.05732	2.02864	2.06225	2.0829	2.08547	2.11129	2.09117	2.06154	2.04895	2.07328	2.13383	2.10377	2.00701	2.01231	2.00061	1.99971	2.02233	2.01886	2.05041	2.01728	1.98139	1.99975	2.01976	2.0065	1.98396	2.01578
14	2.27495	2.07472	2.07689	2.03582	2.18746	2.08857	2.08957	2.18071	2.14094	2.06513	2.03588	2.12079	2.08567	2.00628	2.06271	2.05896	2.04804	2.03175	1.96638	1.93772	1.94065	2.04984	2.14396	1.99059	2.03696	2.03277	2.0311	2.01482	1.97027	2.02541	2.07033	2.00102	2.00436	1.94855	1.908	1.9457	1.98129	1.97093	1.98049	1.98412	1.92267	1.85617	1.92659	2.00469	1.9364	1.91426	1.95212	1.95322	1.94611
15	2.30229	2.04733	2.20346	2.38518	2.46746	2.29839	2.35462	2.31428	2.31504	2.31672	2.22038	2.19577	2.08441	2.03261	2.08791	2.08708	2.02948	1.99215	2.05201	2.03599	2.05423	2.05388	2.07518	2.04646	2.09205	2.11893	2.11027	2.07567	2.02228	2.02808	2.06868	2.0775	1.98413	2.00788	1.97336	1.9708	1.93777	1.93763	1.94411	1.96555	1.97444	2.00083	1.96665	1.93019	1.96384	1.99029	1.98442	1.94831	1.96404
16	1.82924	2.00449	1.94574	2.016	2.15264	2.19223	2.17706	2.22606	2.27245	2.19166	2.15409	2.15716	2.15732	2.13141	2.07706	2.0921	2.08358	2.0795	2.08445	2.06592	2.08843	2.13447	2.14776	2.08636	2.02722	1.99115	1.99642	1.97674	2.01948	2.02883	1.97603	2.03473	2.03342	1.98669	2.006	2.07849	2.14247	2.13016	2.05667	2.04144	2.03296	2.01553	2.00547	2.00081	2.03165	2.04794	2.03408	2.04355	2.0466
17	2.54874	2.49018	2.56837	2.52597	2.48751	2.51263	2.44206	2.36583	2.3451	2.37148	2.34776	2.30858	2.36245	2.43564	2.39668	2.32233	2.3199	2.35863	2.3379	2.28122	2.27604	2.25299	2.19846	2.15658	2.15093	2.22928	2.22336	2.2245	2.25601	2.21959	2.19325	2.12909	2.10029	2.1393	2.14678	2.15199	2.1575	2.11359	2.10655	2.1169	2.13225	2.15729	2.14976	2.12743	2.12532	2.08755	2.05531	2.07123	2.08885
18	2.56148	2.75017	2.64542	2.68402	2.75585	2.65735	2.49372	2.43948	2.43544	2.36781	2.37602	2.38731	2.36373	2.42557	2.42798	2.37204	2.31749	2.40636	2.48776	2.44131	2.39332	2.39153	2.48914	2.50139	2.36868	2.31039	2.31331	2.33706	2.36303	2.34641	2.31685	2.31402	2.30894	2.32693	2.34739	2.32443	2.30635	2.3262	2.3283	2.27499	2.29001	2.31541	2.27659	2.25218	2.23203	2.24933	2.27651	2.25641	2.21662
19	2.78939	2.72503	2.47715	2.51641	2.55107	2.41135	2.39683	2.43426	2.39716	2.35679	2.44932	2.45229	2.35788	2.38556	2.46678	2.47391	2.40097	2.39888	2.39644	2.37617	2.38566	2.40224	2.4196	2.42064	2.40697	2.39289	2.42813	2.44556	2.41215	2.41278	2.46813	2.43895	2.3727	2.36196	2.3515	2.29514	2.30615	2.35415	2.33853	2.32396	2.32402	2.31229	2.28549	2.27857	2.27087	2.27671	2.28993	2.26673	2.23866
20	2.36087	2.47942	2.50018	2.58189	2.46084	2.45871	2.54557	2.62982	2.38669	2.39727	2.33621	2.57519	2.36289	2.36494	2.3632	2.37976	2.29099	2.24517	2.27721	2.19519	2.17506	2.21206	2.19008	2.1784	2.14875	2.18522	2.19622	2.15467	2.16118	2.17242	2.16219	2.14373	2.15704	2.13991	2.15133	2.19968	2.2181	2.22075	2.2019	2.22949	2.17542	2.1316	2.16082	2.18451	2.21713	2.30001	2.26232	2.32931	2.28901
21	1.75322	1.83993	2.01318	1.91659	1.88694	1.9024	1.96236	1.98966	2.03877	2.02395	2.01925	2.14766	2.03011	2.02737	1.95774	2.02454	1.948	1.97196	1.94353	1.90227	1.96498	1.91772	1.92583	1.97913	1.99291	1.9766	1.95331	2.00332	2.01068	2.00264	2.0134	2.00485	1.94136	1.93391	1.97983	1.95711	1.93335	1.91287	1.9381	1.9587	1.88773	1.95673	2.0182	1.94629	1.95651	1.95959	1.92989	1.96669	1.91042
22	1.87191	2.12289	1.98803	1.88166	1.83334	1.93358	1.87833	1.92805	1.85133	1.91792	1.79967	1.85753	1.90373	1.80036	1.85873	1.90141	1.87281	1.918	1.81461	1.85553	1.86763	1.89491	1.87718	1.90159	1.90694	1.93873	1.93301	1.90164	1.92918	1.86134	1.86191	1.8889	1.85309	1.79449	1.80266	1.84348	1.85743	1.88618	1.89642	1.87067	1.88003	1.87172	1.84847	1.86966	1.84251	1.82021	1.83366	1.93999	1.87519
23	1.72974	1.61992	1.79514	1.95649	1.95744	1.98278	1.95805	2.01887	2.07995	2.00845	1.94442	2.02647	2.11314	2.05268	1.98995	2.00656	2.02299	2.03893	1.98172	2.03319	2.03045	2.05837	2.02811	1.96828	2.01962	2.06754	2.03779	2.03237	1.99553	1.96696	1.99819	1.95083	1.94207	1.97499	2.01287	1.93828	1.93281	1.9632	1.91325	1.94373	1.90437	1.88231	1.90366	1.96653	1.90353	1.92689	1.90384	1.93313	1.85821
24	1.78996	1.99846	2.06873	2.07605	2.03581	1.95897	1.99513	1.9648	1.95944	1.90973	1.91773	1.99406	2.03063	2.0408	2.04731	2.04926	1.99637	1.99935	2.02504	1.99735	1.97752	2.0206	1.99853	1.96467	1.95079	1.98205	1.9489	1.86214	1.87011	1.90215	1.89764	1.88014	1.92013	1.96952	1.94146	1.91864	1.93306	1.92306	1.93779	1.95313	1.89926	1.85458	1.85645	1.82234	1.85392	1.90451	1.8985	1.92416	1.91843
25	2.53101	2.73209	2.66846	2.57523	2.5495	2.63658	2.74278	2.47152	2.41934	2.46253	2.4155	2.2304	2.2635	2.31537	2.36198	2.2398	2.25445	2.31213	2.22683	2.19202	2.19768	2.1904	2.15025	2.17251	2.20314	2.18602	2.14679	2.1619	2.14199	2.13432	2.11101	2.13254	2.13306	2.01945	2.06513	2.05661	2.13909	2.05758	2.02943	2.07424	2.0489	2.08368	2.0678	2.09416	2.10721	2.08545	2.07398	2.04199	2.03387
26	2.34902	2.33623	2.37958	2.42872	2.3427	2.38512	2.42541	2.37551	2.34988	2.37428	2.31775	2.2746	2.31576	2.34046	2.21256	2.15113	2.15941	2.17678	2.1819	2.25426	2.23187	2.20564	2.24611	2.26378	2.23009	2.19024	2.25089	2.24814	2.14636	2.16901	2.22045	2.20424	2.18419	2.18275	2.17113	2.17691	2.21451	2.20313	2.17883	2.16476	2.15484	2.10138	2.10495	2.15008	2.15471	2.11666	2.09989	2.16111	2.18173
27	2.38973	2.21381	2.28664	2.31438	2.2267	2.29544	2.37016	2.47097	2.46069	2.43445	2.45806	2.50913	2.512	2.43032	2.45189	2.50677	2.48513	2.41934	2.38907	2.37713	2.42048	2.43265	2.41847	2.44728	2.38856	2.32166	2.26379	2.27605	2.2862	2.26552	2.26443	2.26084	2.24431	2.22191	2.2477	2.23829	2.20016	2.19826	2.21993	2.17166	2.19053	2.2204	2.24625	2.21968	2.17998	2.20036	2.18848	2.15148	2.13255
28	2.01483	1.95731	1.99091	1.99753	1.98229	2.03425	2.07544	2.1334	2.16119	2.15265	2.21018	2.22107	2.19003	2.18446	2.17741	2.23095	2.22719	2.19788	2.1725	2.10028	2.09439	2.0812	2.033	2.03968	2.09471	2.09725	2.06553	2.06711	2.06036	2.04813	2.04324	2.02795	2.02371	2.06161	2.08762	2.07241	2.05753	2.03942	2.05165	2.02002	1.99288	2.01705	1.99065	2.00372	1.99966	1.95617	1.96507	2.01786	2.01496
29	1.7913	1.88474	2.06975	1.8875	1.86354	1.87226	1.91993	1.85183	1.93414	1.98403	1.96825	1.95889	1.91316	1.95549	1.94135	1.89237	1.85148	1.85699	1.87618	1.84613	1.82233	1.76494	1.86114	1.8683	1.85743	1.82874	1.95418	1.9501	1.88383	1.90213	1.91159	1.87985	1.89629	1.86618	1.79958	1.80317	1.81677	1.80208	1.81322	1.83047	1.83527	1.85536	1.82433	1.80639	1.85577	1.8264	1.76768	1.74498	1.78685
30	1.83063	1.73638	1.79992	1.81439	1.82664	1.72447	1.78051	1.75	1.74749	1.74972	1.76438	1.79246	1.78228	1.83794	1.85204	1.80362	1.77081	1.82631	1.84527	1.81928	1.76919	1.79857	1.85193	1.82702	1.81425	1.79096	1.84831	1.83824	1.86646	1.8415	1.79831	1.80208	1.80976	1.7863	1.7967	1.81997	1.81108	1.7806	1.76216	1.7856	1.74165	1.7384	1.74452	1.76357	1.79214	1.76297	1.76177	1.74736	1.77904
31	1.9054	1.90305	1.9156	2.07955	1.9243	1.95046	1.96849	1.91397	1.97511	2.08476	2.06575	2.01222	1.98507	2.03197	1.97175	1.88987	1.91705	1.90676	1.89058	1.87036	1.89739	1.88578	1.85509	1.84681	1.84694	1.85362	1.83896	1.83247	1.82962	1.80801	1.80715	1.804	1.80065	1.84504	1.86733	1.88533	1.87975	1.88384	1.85022	1.8395	1.81032	1.81225	1.86371	1.91381	1.88889	1.8842	1.89092	1.87203	1.87694
32	2.14489	1.99322	2.02006	2.08399	2.00833	2.0495	2.12608	2.10742	2.02997	2.03504	1.98465	1.97584	2.07863	2.02758	1.9619	1.98484	2.01944	2.0074	1.96198	2.00283	1.99609	1.99627	2.01051	2.06359	2.03738	2.00732	2.01063	2.03331	2.00718	1.95492	1.93533	1.95478	1.92268	1.93721	1.92472	1.92422	1.92978	1.87217	1.84577	1.87427	1.89757	1.90445	1.89828	1.87052	1.88813	1.90806	1.8873	1.84568	1.84956
33	2.24153	2.22482	2.20105	2.22421	2.24876	2.2697	2.3937	2.35512	2.2048	2.17261	2.27961	2.2686	2.22655	2.16962	2.20728	2.17449	2.18156	2.2126	2.09945	2.05511	2.08027	2.06357	2.06162	2.03628	2.08237	1.99939	2.0643	2.07925	2.05678	2.03387	2.03001	2.0597	2.03282	1.99943	1.99516	2.02843	2.02636	2.01775	2.01169	1.96943	1.98866	2.02399	2.03358	2.03673	2.03841	2.07546	2.0903	2.09635	2.09951
34	1.91095	2.16408	2.22103	2.24968	2.16296	2.20799	2.18712	2.13077	2.21344	2.23402	2.17822	2.21182	2.191	2.16057	2.14498	2.08296	2.14641	2.22335	2.0738	2.15426	2.13511	2.12449	2.13564	2.10896	2.06925	2.13101	2.10583	2.1612	2.11581	2.13593	2.09652	2.08521	2.07834	2.03137	2.0296	2.12409	2.09862	2.07444	2.07719	2.0682	2.08541	2.025	2.01577	2.03372	2.07248	1.99597	1.94026	2.02658	2.02788
35	2.59231	2.43366	2.29683	2.34772	2.3673	2.30762	2.26017	2.27498	2.29451	2.23206	2.22032	2.26136	2.29093	2.28362	2.25262	2.2892	2.27458	2.22474	2.17856	2.1693	2.19437	2.21644	2.14198	2.13519	2.15706	2.18126	2.17032	2.16691	2.13892	2.1295	2.1684	2.17983	2.15448	2.16175	2.18862	2.16647	2.13165	2.11713	2.14743	2.18253	2.11982	2.12231	2.10661	2.15531	2.17939	2.16189	2.12657	2.11027	2.13802
36	2.2902	2.32221	2.4231	2.34084	2.26427	2.11707	2.22832	2.32067	2.28684	2.2414	2.29785	2.35409	2.27245	2.24601	2.27518	2.2948	2.29571	2.33229	2.302	2.33851	2.27155	2.25754	2.27393	2.30814	2.33102	2.18622	2.20935	2.30961	2.28795	2.19989	2.23579	2.22307	2.18593	2.18691	2.22042	2.22839	2.24132	2.22715	2.24837	2.17037	2.15796	2.15214	2.14033	2.12712	2.14656	2.16701	2.1864	2.18281	2.11687
37	2.18799	2.13123	2.136	2.13214	2.06443	2.02788	1.95644	2.06019	2.05741	2.11175	2.0513	2.08535	2.13758	2.1335	2.01671	2.10499	2.06365	2.08607	2.13789	2.11893	2.12601	2.09424	2.05978	2.12569	2.03857	2.10254	2.1213	2.08779	2.06076	2.02105	2.05104	2.02895	2.01955	2.06702	2.00477	1.96458	1.97768	1.97924	2.00846	1.99588	1.99111	1.95043	1.95639	2.00405	1.95967	1.99272	2.03678	2.07652	2.04681
38	2.20326	2.12031	2.12041	2.02489	1.98708	2.06211	2.095	2.14899	2.15031	2.1087	2.11423	2.15441	2.16084	2.15049	2.1325	2.11471	2.13117	2.19033	2.2366	2.19646	2.10744	2.08121	2.07083	2.02721	2.00964	2.0303	2.04797	2.04649	2.0779	2.07555	1.99111	1.99617	2.05845	2.06325	2.05775	2.07832	2.04957	1.98623	2.01565	2.03752	2.03896	2.02445	2.03659	2.07103	2.02271	2.00735	2.05357	2.06586	2.01833
39	1.95434	1.9983	2.10924	2.04629	2.13214	1.93556	1.9504	1.91091	1.88001	1.89854	1.87378	1.90602	1.93218	1.99833	1.98668	1.90219	1.87549	1.91889	1.90408	1.84438	1.86083	1.83283	1.90874	1.96191	1.90463	1.9287	2.02795	1.92382	1.87808	1.92916	1.9514	1.95067	1.93143	2.00102	1.92149	1.87205	1.89136	1.87881	1.86419	1.91327	1.88689	1.9117	1.87098	1.82769	1.8648	1.87658	1.84594	1.81624	1.84637
40	1.9392	2.27284	2.14803	2.23832	2.20771	2.35614	2.25105	2.23429	2.11107	1.98764	2.04132	2.02145	2.06267	2.03948	2.07369	2.12021	2.11928	2.02229	2.01603	2.02983	1.99628	2.03424	2.03638	2.06282	2.11382	2.05507	2.05374	2.01879	1.92509	1.88225	1.97835	1.99338	1.97672	1.97405	2.05136	2.04401	2.10571	2.0188	2.0222	2.01266	1.98472	1.97791	1.99852	1.97507	1.99515	2.00992	2.06099	2.02835	1.97488
41	2.09743	2.12138	2.19245	2.28771	2.43529	2.42029	2.25929	2.15272	2.0703	2.06527	2.07531	2.04869	2.05814	2.03331	1.98251	1.97715	2.00861	2.0044	1.92635	1.95916	1.99298	2.0212	2.06793	2.08109	2.06529	2.04453	2.002	1.94736	1.94243	1.93865	1.9217	1.92662	1.97495	2.01263	1.99259	1.97945	1.99153	1.99327	1.97371	1.98878	1.98985	1.93079	1.90556	1.92682	1.92809	1.9148	1.87926	1.87434	1.90002
42	2.38276	2.42538	2.52046	2.28136	2.32356	2.43367	2.33289	2.18316	2.17436	2.24566	2.19383	2.24909	2.23213	2.24088	2.18587	2.17048	2.24772	2.10784	2.08081	2.14755	2.11367	2.0693	2.134	2.12281	2.12989	2.0908	2.06866	2.0691	2.06869	2.05817	2.05136	2.01382	2.06915	2.10969	2.09885	2.07074	2.08529	2.04561	2.08445	2.12002	2.1432	2.14171	2.1011	2.1661	2.17462	2.07803	2.06249	2.05787	2.07148
43	2.17314	2.17775	2.22726	2.10293	2.06869	2.20776	2.24592	2.12089	2.19184	2.18907	2.16107	2.24579	2.22773	2.20715	2.23917	2.21278	2.12455	2.03227	2.06691	2.0675	2.12893	2.07532	2.02543	2.00079	2.06614	2.03344	2.09397	2.05254	2.0889	2.10113	2.06344	2.06224	2.04719	2.03402	2.00291	2.04808	2.12688	2.07491	2.04611	2.08027	2.08106	2.06335	2.0117	2.02018	2.03211	2.02697	2.04666	2.01757	2.01792
44	2.18968	2.22006	2.25567	2.42107	2.4514	2.25869	2.16229	2.149	2.19299	2.23056	2.1883	2.16607	2.16107	2.15206	2.14276	2.17004	2.15534	2.12641	2.11465	2.11449	2.1323	2.12365	2.09471	2.0682	2.06831	2.09199	2.10209	2.06507	2.01732	2.01541	2.066	2.10067	2.06285	2.05204	2.0801	2.05341	2.04225	2.06486	2.05418	1.98988	1.944	1.94782	1.97415	2.02722	2.02676	1.99203	1.98312	1.99554	2.01092
45	2.34594	2.54884	2.60721	2.36258	2.23127	2.3086	2.39574	2.35702	2.19918	2.14567	2.1501	2.18125	2.15172	2.13894	2.15629	2.22195	2.2195	2.20249	2.12674	2.12197	2.14031	2.13131	2.09238	2.11063	2.08722	2.12401	2.13389	2.12146	2.07736	2.08683	2.09375	2.10699	2.04281	2.02318	2.04781	2.0604	2.05537	2.06407	2.04071	2.10721	2.03272	2.04148	2.06052	2.06305	2.03496	2.01774	2.03697	2.03992	2.04023
46	2.25241	2.07884	2.10827	2.19433	2.25071	2.36133	2.34103	2.34504	2.34659	2.28382	2.25439	2.18084	2.16333	2.16933	2.20237	2.24856	2.22507	2.17662	2.16494	2.15733	2.15591	2.12081	2.14056	2.25546	2.11594	2.07843	2.14049	2.19336	2.1541	2.06594	2.07692	2.10435	2.07156	2.07388	2.07502	2.03832	2.05338	2.1138	2.06403	2.03184	2.06225	2.04929	2.03827	2.03137	2.06237	2.02507	2.00143	2.01787	2.01706
47	2.48269	2.56696	2.49401	2.47636	2.3741	2.38625	2.41416	2.49117	2.33119	2.25286	2.34123	2.32562	2.27256	2.28553	2.29192	2.23976	2.26195	2.25994	2.32318	2.27065	2.19419	2.2218	2.21356	2.23229	2.25304	2.28495	2.17807	2.23402	2.22261	2.2647	2.20932	2.2345	2.1793	2.1544	2.20631	2.15548	2.22306	2.24304	2.16952	2.15684	2.15229	2.1446	2.13552	2.15002	2.12735	2.11636	2.10552	2.18839	2.24433
48	2.3176	2.24534	2.2067	2.19679	2.13918	2.18011	2.19802	2.18309	2.16067	2.16523	2.12369	2.15106	2.17326	2.19472	2.21574	2.21327	2.22688	2.25903	2.31549	2.23284	2.25662	2.3152	2.22006	2.15268	2.11934	2.16864	2.13328	2.07444	2.10952	2.10815	2.11912	2.13392	2.18913	2.21751	2.19254	2.18765	2.1507	2.15136	2.15136	2.1318	2.14286	2.19023	2.17205	2.1334	2.12362	2.13331	2.1518	2.13546	2.14365
49	2.10716	1.97883	1.98591	2.02136	1.92593	1.90877	1.88267	1.92818	2.08053	2.12411	2.05004	2.03134	2.01796	1.99175	1.9378	1.95418	1.98276	2.00804	1.99803	2.00667	2.01622	1.9914	2.00813	2.03146	2.0534	2.03141	1.96343	1.89957	1.90312	1.93687	1.93752	1.95917	1.97543	1.93402	1.90196	1.92786	1.93784	1.92458	1.90593	1.90835	1.92136	1.93747	1.94728	1.91046	1.89727	1.94257	1.95007	1.95109	1.94498
50	2.2292	2.15245	2.24756	2.12975	2.24391	2.12632	2.07071	2.06652	2.0418	2.01748	2.01707	2.02849	1.94566	1.8802	1.91045	1.90346	1.91743	1.91416	1.93523	1.98206	1.96001	1.91128	1.94365	1.94884	1.94395	1.95446	1.96329	1.95832	1.94888	1.90605	1.93148	1.96068	1.9721	1.96682	1.96555	1.89695	1.92166	1.95103	1.9303	1.9043	1.88225	1.90638	1.91352	1.89808	1.9066	1.92101	1.89961	1.89591	1.91491
51	2.3648	2.26038	2.14667	2.24337	2.33892	2.34192	2.26243	2.19743	2.17836	2.21035	2.23034	2.19679	2.19722	2.16594	2.12614	2.1149	2.14787	2.14981	2.15669	2.13013	2.08559	2.11075	2.15036	2.12703	2.11313	2.09993	2.11417	2.14345	2.13532	2.20449	2.17374	2.14843	2.16319	2.13718	2.12476	2.12854	2.16237	2.14656	2.14231	2.11696	2.04314	2.04564	2.06748	2.09409	2.0876	2.06377	2.0657	2.08003	2.06118
52	2.45358	2.32417	2.20086	2.15538	2.11447	2.08777	2.13197	2.15756	2.15166	2.11435	2.14572	2.22672	2.24855	2.23264	2.18396	2.16877	2.12882	2.11103	2.10715	2.1145	2.14478	2.15175	2.09026	2.10256	2.14768	2.12265	2.10442	2.08344	2.05738	2.03418	2.02939	2.02731	2.04252	2.07392	2.09048	2.07968	2.05245	2.07328	2.10427	2.08122	2.06126	2.08103	2.04677	2.04291	2.02985	1.99454	1.98905	1.99194	1.98765
53	2.29255	2.22457	2.20118	2.20501	2.2421	2.28201	2.32756	2.30997	2.32326	2.31897	2.28866	2.25954	2.23543	2.27243	2.22468	2.12103	2.15024	2.12556	2.15917	2.1598	2.16931	2.19205	2.2138	2.2016	2.15256	2.13692	2.16787	2.05568	2.11321	2.18548	2.20609	2.19723	2.15909	2.1741	2.19716	2.1463	2.08709	2.11905	2.04366	2.10825	2.08795	2.07963	2.08925	2.04256	2.07394	2.09913	2.10126	2.0099	2.00242
54	2.43772	2.4298	2.39391	2.36862	2.30018	2.3684	2.33675	2.45289	2.40208	2.38151	2.35621	2.2974	2.23814	2.26197	2.26068	2.20592	2.18507	2.27507	2.32766	2.15548	2.17574	2.25025	2.19375	2.17824	2.1687	2.16358	2.14696	2.17469	2.18051	2.16	2.15568	2.10365	2.16081	2.13552	2.14879	2.13308	2.07829	2.09729	2.1198	2.07723	2.04949	2.03849	2.06581	2.04091	1.96446	2.01983	2.06706	2.05733	2.0389
55	2.3849	2.44661	2.58862	2.56418	2.53865	2.49725	2.44854	2.45473	2.45687	2.45228	2.40717	2.38062	2.43986	2.41301	2.34239	2.35905	2.37068	2.37163	2.39779	2.33634	2.31167	2.32695	2.3363	2.2809	2.21996	2.28454	2.35688	2.33682	2.27299	2.2231	2.29118	2.34481	2.38334	2.40983	2.3227	2.29103	2.35239	2.3667	2.30245	2.23758	2.25596	2.28604	2.28819	2.29394	2.32224	2.2743	2.28359	2.32368	2.29179
56	2.31276	2.24038	2.24771	2.3473	2.48298	2.42031	2.3886	2.37144	2.42822	2.54492	2.49754	2.40205	2.30585	2.32554	2.40892	2.33962	2.3508	2.28763	2.32292	2.37841	2.3692	2.31261	2.29549	2.27198	2.35191	2.20183	2.26496	2.1739	2.22211	2.24466	2.30399	2.29036	2.27793	2.30152	2.3091	2.21812	2.24455	2.28713	2.21001	2.23234	2.28614	2.24419	2.24361	2.27431	2.26558	2.24904	2.20885	2.28196	2.29612
57	2.07151	2.34291	2.39306	2.19734	2.23789	2.26445	2.24716	2.24311	2.27314	2.23403	2.19478	2.18774	2.19444	2.12602	2.11875	2.14863	2.16492	2.09551	2.07578	2.08398	2.05445	2.07049	2.09985	2.05051	2.06547	2.14645	2.18151	2.09051	2.00136	1.98354	1.99977	2.02044	2.02352	2.04085	2.03907	2.05165	2.03621	2.06021	2.08482	2.03094	1.9598	1.99923	2.02834	2.015	2.01964	2.01894	2.02562	2.01776	2.01591
58	1.76431	1.74776	1.81167	1.79769	1.82208	1.85143	1.84247	1.85097	1.89404	1.87182	1.90928	1.88453	1.87368	1.86712	1.86483	1.90841	1.83148	1.76841	1.7749	1.82149	1.91219	1.90433	1.88398	1.8684	1.88934	1.86777	1.80625	1.81275	1.80911	1.82876	1.81826	1.80292	1.7604	1.73656	1.73692	1.7599	1.79519	1.77733	1.79725	1.82764	1.78135	1.78204	1.72251	1.7602	1.78849	1.81184	1.84047	1.81922	1.80108
59	1.9672	1.92131	1.87087	1.8397	1.88452	1.91832	1.89465	1.86511	1.84315	1.89962	1.92956	1.86135	1.84321	1.84329	1.85522	1.8299	1.84376	1.86348	1.84311	1.84644	1.87214	1.91647	1.88167	1.849	1.85514	1.86123	1.82644	1.85732	1.86678	1.82157	1.79258	1.78032	1.78859	1.86044	1.88136	1.89101	1.89393	1.88378	1.86022	1.84126	1.80548	1.74229	1.75649	1.79494	1.80205	1.86029	1.8847	1.85877	1.82373
60	2.09835	2.13644	2.23069	2.07332	1.97184	2.11253	2.10668	2.17142	2.21827	2.14543	2.02405	2.03191	2.01132	2.05778	2.06579	2.10956	2.13858	2.04098	2.01888	2.05354	2.05332	2.05532	2.0515	2.04667	2.02232	2.02571	1.97913	1.9722	1.9825	1.9405	1.96175	1.95283	2.01034	2.05027	1.95309	1.96358	1.91998	1.92948	1.95433	1.98052	2.0279	2.03145	1.98999	2.01503	1.97163	1.99112	2.00145	1.98099	1.96189
61	2.22604	2.45232	2.29953	2.04432	2.06847	2.08236	2.16936	2.18573	2.18856	2.18555	2.2594	2.27615	2.23448	2.12709	2.03449	2.08169	2.05756	2.10313	2.08638	2.0359	2.01113	2.02096	1.89627	1.98512	1.99013	2.0625	2.04212	2.05713	2.08189	2.06526	2.0264	2.0686	2.12337	2.03599	1.94559	1.95129	2.02535	1.98548	2.01098	2.07428	2.04184	2.01333	1.96636	1.95576	2.03983	2.0331	1.98528	1.9614	1.98243
62	2.28054	2.29595	2.30143	2.21183	2.06714	2.07911	2.14951	2.08764	2.07029	2.06656	2.1015	2.05438	2.00822	2.01175	1.99412	2.00416	2.03113	1.99268	1.99193	2.02463	2.01447	1.98493	1.9899	1.99205	1.95764	1.94191	1.96234	1.91597	1.90933	1.9283	1.9475	1.97391	1.97352	1.97281	1.97178	1.97333	1.95993	1.93957	1.95299	1.94688	1.94241	1.94594	1.95627	1.95268	1.92727	1.9001	1.89346	1.93051	1.96076
63	2.28761	2.39123	2.29372	2.22046	2.31814	2.27746	2.08268	2.10975	2.24737	2.20445	2.14996	2.11125	2.10193	2.13513	2.13639	2.1897	2.21049	2.16502	2.08849	2.0345	2.05661	2.06794	2.05682	2.06573	2.09133	2.08255	2.08331	2.05338	2.05487	2.07984	2.08212	2.07049	2.04931	2.06243	2.03806	2.00549	2.01124	2.0029	1.98815	2.0052	2.00565	2.00835	1.98352	1.98829	1.99977	1.98898	2.03257	2.03986	1.99231
64	2.21599	2.39241	2.52879	2.53619	2.40239	2.30032	2.34931	2.37054	2.33111	2.30714	2.33672	2.30915	2.31734	2.3649	2.30003	2.25444	2.25665	2.23299	2.22008	2.24056	2.24834	2.22336	2.2451	2.23741	2.21343	2.21695	2.24393	2.27201	2.26066	2.2431	2.23836	2.21494	2.24679	2.28052	2.26133	2.23902	2.23937	2.26013	2.21777	2.17571	2.19017	2.19306	2.19799	2.20127	2.2012	2.14351	2.08541	2.13468	2.18749
65	2.35006	2.28097	2.27926	2.22727	2.31092	2.17694	2.28012	2.22022	2.23218	2.25506	2.23652	2.21755	2.25156	2.21868	2.15147	2.25736	2.23684	2.18551	2.21701	2.18084	2.17178	2.21015	2.2492	2.19632	2.11634	2.07161	2.06602	2.08959	2.08714	2.06605	2.08492	2.09487	2.08846	2.06949	2.07077	2.05977	2.14286	2.14349	2.14191	2.13673	2.1619	2.15738	2.11529	2.1353	2.17088	2.17312	2.13432	2.08783	2.09913
66	2.26544	2.14201	2.14589	2.30727	2.22866	2.21459	2.15016	2.19224	2.23775	2.17764	2.19562	2.1736	2.1253	2.08887	2.0911	2.12903	2.04707	2.03224	2.13387	2.09743	2.10103	2.08766	2.05038	2.01625	2.07111	2.01938	2.09823	1.98621	1.98661	2.02081	2.00432	1.96181	1.99634	1.97924	1.99698	1.97551	2.04773	2.11711	2.03945	2.09357	1.97505	1.95308	1.97435	1.9831	1.97518	1.95814	1.95861	2.00623	2.0085
67	2.05735	1.9696	1.91422	1.91259	1.92138	1.93285	1.96106	1.94709	2.00726	1.92783	1.91548	1.94642	1.921	1.89709	1.91566	1.86953	1.87079	1.89902	1.81902	1.86686	1.92086	1.89085	1.86507	1.91785	1.94251	1.88923	1.88459	1.86362	1.89301	1.90567	1.90022	1.85813	1.83456	1.85552	1.87173	1.87593	1.8877	1.87857	1.87725	1.88464	1.89905	1.89839	1.88356	1.84943	1.82311	1.81705	1.83025	1.83464	1.80753
68	1.94097	2.16097	2.18765	2.03395	1.92695	1.98458	2.00978	2.0174	1.98319	1.96654	2.04163	2.00718	2.02752	1.95059	1.92537	1.96753	2.02061	2.017	2.10027	2.10932	2.08935	2.04252	2.0026	1.9731	1.96235	1.95295	1.8947	1.81029	1.86627	1.87995	1.82554	1.81709	1.85645	1.86823	1.8724	1.86019	1.84812	1.81899	1.88648	1.85999	1.92267	1.91197	1.88627	1.92258	1.96398	1.9356	1.90551	1.89824	1.88613
69	1.9396	2.04086	2.08607	1.97535	1.9993	2.02277	1.993	1.99517	1.83868	1.86883	1.83517	1.87555	1.85984	1.92044	1.97875	1.945	1.93446	1.9649	1.93691	1.91433	1.84548	1.86809	1.85874	1.85743	1.92688	1.95652	1.94976	1.97027	1.90261	1.89808	1.87891	1.87022	1.88459	1.87351	1.86494	1.89799	1.85148	1.84587	1.86267	1.88678	1.8919	1.87571	1.83735	1.83885	1.81098	1.80575	1.84928	1.85127	1.84815
70	1.8686	1.83053	1.9909	2.05115	2.08723	2.13725	2.0843	2.06499	2.08977	2.07995	2.11129	2.10058	2.01368	1.97426	1.98419	2.00799	2.0274	1.98915	1.97641	1.97783	1.9762	1.99406	1.94505	1.94771	1.93284	1.91107	1.94075	1.92438	1.91466	1.9202	1.91891	1.91925	1.96971	1.97835	1.91006	1.86255	1.87543	1.89353	1.90157	1.90302	1.90343	1.90261	1.91174	1.89672	1.90883	1.90416	1.9222	1.96394	1.94018
71	2.16202	2.15144	2.25373	2.31079	2.41566	2.24486	2.28109	2.31445	2.31153	2.28785	2.11719	2.14057	2.2334	2.21931	2.192	2.16138	2.20761	2.10917	2.16425	2.18332	2.18794	2.18204	2.15468	2.10249	2.07342	2.05769	2.04603	2.11375	2.09643	2.06707	2.0493	2.03894	2.04816	2.0651	2.01899	2.01297	2.04357	2.05964	2.08797	2.04668	2.07159	2.09365	2.03075	1.97563	1.97624	2.02208	2.06643	2.02508	1.9887
72	2.24353	2.41269	2.39238	2.25151	2.29305	2.4646	2.43592	2.47373	2.36179	2.41149	2.37916	2.29197	2.29656	2.38624	2.38675	2.26229	2.25887	2.26115	2.25486	2.24968	2.23847	2.20724	2.2306	2.24188	2.2033	2.17979	2.16604	2.14587	2.15769	2.23459	2.21627	2.17692	2.2027	2.2545	2.18883	2.16807	2.14662	2.13715	2.15818	2.21795	2.1664	2.08711	2.08025	2.13607	2.14347	2.16517	2.13078	2.12472	2.14657
73	2.31504	2.43008	2.42333	2.40596	2.40937	2.41659	2.38985	2.36806	2.33711	2.28229	2.2644	2.33506	2.32896	2.21766	2.25089	2.35376	2.31751	2.19923	2.16143	2.21123	2.27063	2.33173	2.32451	2.24635	2.23923	2.21781	2.21204	2.22554	2.21936	2.28038	2.2943	2.2475	2.21084	2.20461	2.20239	2.17438	2.17553	2.18766	2.15783	2.16232	2.18426	2.17227	2.19739	2.22767	2.16453	2.15187	2.15095	2.10417	2.13764
74	2.08211	2.0796	2.05045	2.04332	2.10297	2.09895	2.14026	2.17652	2.08402	2.04759	2.03361	2.00461	2.09677	2.17498	2.13658	2.15424	2.04577	1.99092	1.97405	2.02625	2.07389	2.08701	2.06891	2.07927	2.07912	2.02819	1.98854	1.99192	1.96725	2.01658	2.10381	2.06614	2.05045	2.09744	2.08415	2.07346	1.98262	1.91798	1.93729	1.95955	1.95405	1.9886	2.02117	2.00316	1.99632	2.02093	1.97346	1.91442	1.91748
75	2.15364	2.19739	2.07887	2.09336	2.23149	2.29825	2.24034	2.1429	2.198	2.29464	2.23472	2.2195	2.11232	2.12665	2.0579	2.09442	2.03835	2.01973	2.02829	2.04826	2.02018	1.96287	1.96928	1.94088	1.96585	1.9798	1.91543	1.89117	1.90152	1.97631	1.94444	1.9649	1.99348	2.04362	2.05138	1.98272	1.96242	2.00422	1.9165	1.94494	1.93258	1.95871	2.00237	1.98414	1.92312	1.97274	1.95284	1.9332	1.90169
76	2.05061	2.09311	2.04166	1.97009	2.03983	2.1925	2.16837	2.10718	2.09953	2.12553	2.01056	2.11461	2.30678	2.23236	2.09618	2.13726	2.10864	2.0752	2.09121	2.00821	2.0348	2.05491	2.09259	2.09252	2.10307	2.12018	2.07231	2.12462	2.05592	1.92301	2.05446	2.10167	2.06166	2.00551	2.03305	2.05195	2.01456	1.98855	1.91749	1.97521	1.9668	1.91506	1.94161	1.9846	1.96246	1.93653	1.92034	1.94236	1.87986
77	2.0302	2.03936	2.10213	2.17158	2.16238	2.17303	2.17221	2.17815	2.14323	2.12822	2.07588	2.15366	2.19884	2.16943	2.07247	2.07469	2.09928	2.05461	2.15205	2.14779	2.05836	2.10245	2.07903	2.07901	2.05758	2.0191	2.02928	2.00247	1.96542	2.02768	2.08332	2.05512	2.03073	1.94211	1.89997	1.90975	1.97106	2.00055	1.95374	1.93104	1.96271	2.00054	1.96253	2.05907	1.96154	1.95887	1.88738	1.86846	1.8588
78	2.2221	2.27717	2.38652	2.44007	2.457	2.49244	2.3439	2.18654	2.16605	2.20926	2.26835	2.24936	2.20034	2.15468	2.09144	2.09908	2.05291	2.05567	2.1135	2.13811	2.10037	2.0054	2.02633	2.10203	2.1627	2.1171	2.03295	2.0436	2.05017	1.99263	1.96175	1.97711	2.00263	2.04957	2.02098	1.90444	1.90604	1.95664	1.98186	1.98538	1.9753	1.99327	2.01077	1.99536	1.97133	2.02164	2.06262	2.00728	1.98724
79	2.4127	2.61194	2.41425	2.44167	2.42217	2.27774	2.3612	2.36517	2.3443	2.37931	2.30169	2.29592	2.34092	2.29959	2.35665	2.39904	2.33621	2.31659	2.28555	2.25205	2.20633	2.21187	2.1863	2.22178	2.19237	2.19344	2.14234	2.14279	2.16397	2.13106	2.13766	2.16534	2.15869	2.15777	2.13371	2.14987	2.19481	2.15632	2.1718	2.22613	2.15943	2.09843	2.07162	2.15218	2.19186	2.17344	2.16429	2.12898	2.10401
80	2.63533	2.59706	2.5139	2.52483	2.57332	2.52631	2.48567	2.53951	2.58764	2.53578	2.43603	2.34141	2.34171	2.3962	2.40111	2.43365	2.48315	2.52029	2.51402	2.47452	2.37312	2.34505	2.43415	2.4607	2.428	2.44084	2.37229	2.35092	2.3323	2.30721	2.3257	2.32058	2.32023	2.32846	2.37053	2.42037	2.38582	2.32131	2.30164	2.3354	2.30994	2.28218	2.32095	2.30586	2.30691	2.31518	2.29268	2.28864	2.28311
81	2.34952	2.4315	2.39073	2.23036	2.26681	2.39156	2.48149	2.46717	2.45634	2.45077	2.45106	2.38809	2.30504	2.33984	2.44564	2.42226	2.41943	2.4029	2.34112	2.33344	2.32768	2.33605	2.40685	2.38691	2.34218	2.32726	2.32827	2.37275	2.32376	2.34995	2.3566	2.35662	2.31974	2.28786	2.27443	2.26202	2.30499	2.2873	2.25987	2.21496	2.24564	2.31911	2.36461	2.40178	2.29482	2.28872	2.28636	2.25798	2.26311
82	2.09032	2.34233	2.286	2.24801	2.20929	2.24747	2.19172	2.16874	2.27936	2.24147	2.27955	2.15488	2.20047	2.08778	2.09804	2.11202	2.05532	2.1067	2.12079	2.07132	2.0756	2.06771	2.07663	2.03652	2.02284	2.06455	2.08373	2.03787	2.10981	2.00816	2.12081	2.07169	2.10298	2.08449	2.11902	2.05856	2.02661	2.06005	2.03522	2.01252	2.00713	1.9945	1.95461	2.02318	2.08416	2.10376	2.01772	1.99356	2.01149
83	1.76276	1.81524	1.78442	1.848	1.95375	1.9683	1.95852	1.9176	1.84954	1.89561	1.90424	1.85967	1.80196	1.80684	1.82284	1.83439	1.86131	1.86799	1.87213	1.87723	1.86247	1.85898	1.88974	1.91999	1.90434	1.85025	1.83402	1.9058	1.92552	1.87425	1.8448	1.81952	1.82852	1.91028	1.88723	1.89497	1.92546	1.92825	1.91751	1.88639	1.87725	1.85349	1.8449	1.86359	1.8856	1.90507	1.91349	1.89335	1.83764
84	1.89725	1.99457	2.03893	2.08955	2.02023	2.02329	1.96233	1.95849	1.93503	1.95999	1.988	1.97288	1.95955	1.96693	1.96672	1.91137	1.87986	1.87073	1.8748	1.91212	1.92622	1.92178	1.91366	1.89893	1.87974	1.88225	1.91652	1.90507	1.91509	1.93053	1.93593	1.95222	1.87123	1.97639	1.95462	1.99951	1.96315	1.90531	1.94261	1.89828	1.91022	1.93782	1.95285	1.91982	1.89573	1.89788	1.91304	1.86647	1.8797
85	2.00032	2.09439	2.11527	2.20252	2.17166	2.03104	1.97145	1.87711	1.96854	1.99784	1.92312	1.97257	2.05773	2.12094	2.07744	2.02362	2.06882	2.05278	1.96126	1.97615	1.95963	1.90139	1.8678	1.89903	1.9612	1.96016	1.9146	1.95301	1.98357	1.9377	1.99225	2.05499	2.04233	1.92796	1.9243	2.05233	2.01703	1.96821	1.94389	1.95296	2.02395	2.00304	1.93918	1.91736	1.94758	1.92191	1.89869	1.90468	1.95365
86	1.96231	2.1223	2.14559	2.18774	2.09757	2.08359	2.13425	2.26867	2.30159	2.22697	2.17886	2.18306	2.22696	2.19964	2.15166	2.16689	2.163	2.05099	2.09931	2.13832	2.18691	2.16803	2.06259	2.07473	2.14746	2.12398	2.0102	1.98019	2.04934	2.05367	2.01004	1.97969	1.96289	1.9963	2.03568	1.98315	1.98643	1.97672	2.06884	2.03062	2.01733	2.08582	2.03867	1.98627	2.02147	1.94461	1.97445	1.99922	1.94163
87	2.20694	2.69793	2.45881	2.52364	2.62796	2.50727	2.4106	2.36327	2.32396	2.38525	2.47076	2.35583	2.35457	2.42912	2.32989	2.27577	2.24582	2.28951	2.18768	2.21139	2.15754	2.14009	2.15045	2.17226	2.10092	2.14353	2.20445	2.20595	2.1879	2.20571	2.18747	2.1391	2.18784	2.25628	2.23121	2.15174	2.13058	2.12423	2.10469	2.21413	2.17938	2.1326	2.07139	2.111	2.15554	2.03476	2.12494	2.12952	2.10465
88	2.75239	2.47101	2.54505	2.63919	2.40301	2.39015	2.37317	2.34635	2.37304	2.33421	2.28051	2.26122	2.26294	2.21555	2.18247	2.18998	2.23782	2.26201	2.26544	2.24224	2.23857	2.17623	2.20414	2.18609	2.14638	2.16751	2.2344	2.1409	2.03199	2.07654	2.06158	2.04606	2.1307	2.14371	2.1461	2.15644	2.16855	2.16025	2.12705	2.11249	2.14858	2.14729	2.08922	2.09194	2.08112	2.06788	2.07381	2.11943	2.11572
89	2.81279	2.74557	2.74557	2.80049	2.80209	2.76899	2.68226	2.72289	2.66599	2.58445	2.53272	2.48865	2.44967	2.40366	2.36125	2.37761	2.40808	2.37942	2.35578	2.36863	2.35615	2.33347	2.30239	2.35115	2.33199	2.29423	2.32091	2.36384	2.27408	2.34593	2.36622	2.27863	2.28324	2.4008	2.34697	2.26675	2.23071	2.17275	2.15905	2.17557	2.23277	2.27454	2.29833	2.28124	2.2676	2.27464	2.24813	2.25815	2.20063
90	2.60388	2.50219	2.51253	2.46307	2.46287	2.41151	2.38947	2.41292	2.40026	2.42329	2.40827	2.36717	2.41866	2.42063	2.40472	2.4442	2.48184	2.50517	2.49906	2.45484	2.4319	2.42607	2.38602	2.39468	2.44314	2.42224	2.368	2.34441	2.35467	2.38955	2.40229	2.37452	2.36913	2.34423	2.28674	2.28122	2.28312	2.31488	2.33397	2.31944	2.35007	2.36667	2.33013	2.25711	2.23254	2.27417	2.3056	2.29327	2.2568
91	2.47854	2.43021	2.20721	2.2445	2.18052	2.2149	2.18225	2.13164	2.14997	2.14889	2.17639	2.21938	2.23226	2.19909	2.21752	2.22976	2.24221	2.25148	2.20548	2.18515	2.20315	2.16775	2.15775	2.21603	2.23054	2.20551	2.18501	2.16624	2.1477	2.13035	2.17387	2.11364	2.15732	2.19662	2.15291	2.12454	2.11728	2.07367	2.03864	2.11077	2.19405	2.1653	2.12249	2.07959	2.12678	2.18975	2.21901	2.17039	2.12481
92	2.0273	1.92833	1.9343	1.98972	2.03351	1.94798	1.92493	1.89934	1.87257	1.89225	1.87688	1.96207	1.98307	1.93461	1.85621	1.83465	1.8216	1.82637	1.88022	1.89189	1.90083	1.87642	1.88301	1.93752	1.91306	1.88231	1.85439	1.8161	1.85538	1.91571	1.86544	1.86864	1.90945	1.92987	1.83084	1.84495	1.88723	1.88393	1.88702	1.88412	1.93265	1.90444	1.84804	1.81479	1.85147	1.8963	1.87206	1.85085	1.85707
93	1.74985	1.89995	1.98408	2.05469	1.98185	1.92472	1.96547	1.96663	1.96274	1.92369	1.98753	2.08125	2.04642	2.02617	2.04974	2.07053	2.02676	1.97934	1.9532	1.93256	1.92915	1.9312	1.9318	1.93088	1.94283	1.96073	1.94808	1.92114	1.92102	1.95427	1.9419	1.89635	1.93679	1.92315	1.88082	1.91916	1.9035	1.87326	1.89684	1.90856	1.88822	1.85528	1.84542	1.87119	1.88132	1.88111	1.86232	1.8569	1.87752
94	2.06461	1.93879	1.83078	1.85444	1.91037	1.80725	1.73325	1.79901	1.79905	1.80035	1.81043	1.80814	1.77598	1.83348	1.80964	1.75711	1.79292	1.7927	1.7875	1.73913	1.73809	1.76375	1.8151	1.8396	1.81576	1.80044	1.78606	1.78937	1.79563	1.75073	1.75932	1.81409	1.85063	1.79371	1.76719	1.81755	1.8144	1.78024	1.7797	1.80006	1.7809	1.73277	1.74322	1.7925	1.78955	1.78727	1.77401	1.77848	1.80077
95	1.78789	1.73889	1.65409	1.73317	1.8374	1.85865	1.82866	1.97306	1.96013	1.98758	1.93338	1.89654	1.93897	1.88995	1.89649	1.97775	1.90098	1.86783	1.85897	1.84618	1.87308	1.89242	1.86479	1.85071	1.85177	1.85784	1.93009	1.92357	1.85458	1.8449	1.91626	1.93896	1.86416	1.83701	1.8123	1.81885	1.8431	1.84646	1.88111	1.84829	1.85519	1.84326	1.827	1.84213	1.84513	1.83262	1.81187	1.8509	1.85053
96	2.14899	2.2967	2.1008	2.00614	2.15416	2.21689	2.14782	2.11208	2.12875	2.12885	2.07444	2.05712	2.0504	2.00445	2.06815	2.02251	1.97756	2.03045	1.98053	2.02749	2.01966	1.98764	2.05969	2.07037	2.048	2.03829	2.01027	1.96674	1.96157	1.99709	2.01951	2.01196	1.96624	1.90981	1.94391	1.95332	1.97789	2.04142	2.02945	2.07997	2.04665	2.02482	1.98222	1.96942	1.96771	1.93688	1.93013	1.97958	1.98697
97	2.21723	2.31031	2.37885	2.3668	2.2828	2.28931	2.32588	2.2602	2.18983	2.17053	2.10577	1.99928	1.98824	2.042	2.00286	1.97324	2.04484	2.12849	2.11	2.05611	2.10117	2.12196	2.12694	2.13119	2.08215	2.03779	1.98135	1.96327	2.02623	2.08359	2.10373	2.1102	2.09342	2.09778	2.14037	2.10965	2.04743	2.0662	2.02992	1.98232	1.98991	1.94879	1.96973	2.04535	2.10983	2.08973	2.03446	2.00203	1.96649
98	2.26063	2.28282	2.31102	2.34719	2.46279	2.38646	2.38691	2.35074	2.25779	2.2548	2.23892	2.25208	2.23328	2.20019	2.13223	2.17627	2.21735	2.17089	2.12303	2.15407	2.14291	2.09273	2.14817	2.12937	2.1215	2.09398	2.1702	2.18672	2.11879	2.09989	2.10108	2.07954	2.10853	2.15706	2.14719	2.14855	2.07845	2.0432	2.09494	2.1064	2.13672	2.12115	2.04112	2.05217	2.02453	2.04467	2.02174	2.0077	2.03259
99	2.1004	2.21912	2.29222	2.27266	2.3789	2.33711	2.38051	2.1863	2.24889	2.20624	2.17468	2.16151	2.10363	2.1185	2.12466	2.11211	2.12689	2.11846	2.1592	2.11715	2.1138	2.1302	2.19895	2.10522	2.12462	2.1636	2.17296	2.19807	2.16967	2.14814	2.13259	2.1657	2.17961	2.13009	2.07498	2.08974	2.17378	2.15053	2.12083	2.12913	2.09002	2.03675	2.07137	2.15296	2.06867	2.05351	2.02634	2.05719	2.02032
100	2.13045	2.24253	2.4805	2.60224	2.5914	2.52817	2.48542	2.49564	2.43973	2.35526	2.2588	2.26152	2.34299	2.34102	2.3097	2.31629	2.33551	2.34073	2.29768	2.28793	2.24648	2.21392	2.26324	2.2372	2.20726	2.23148	2.23884	2.19863	2.18575	2.17206	2.19793	2.21595	2.24746	2.23126	2.18756	2.18432	2.19559	2.21454	2.21756	2.17962	2.13567	2.12015	2.10114	2.12348	2.16208	2.15073	2.17166	2.20477	2.20664
101	2.52644	2.35011	2.39655	2.54177	2.57245	2.4706	2.49491	2.44192	2.37972	2.3833	2.47258	2.4598	2.41371	2.44742	2.44074	2.42447	2.43022	2.36623	2.36158	2.395	2.35817	2.33443	2.26405	2.34689	2.36235	2.3383	2.32295	2.38119	2.4471	2.41146	2.33583	2.39836	2.32224	2.24681	2.25233	2.28669	2.30724	2.34485	2.33072	2.29372	2.31379	2.31842	2.29911	2.25704	2.22197	2.2486	2.29411	2.23636	2.21768
102	2.31622	2.48961	2.61044	2.49461	2.44184	2.44127	2.43207	2.38602	2.41875	2.39787	2.30199	2.24943	2.29271	2.3688	2.32287	2.29141	2.37652	2.37819	2.31587	2.28878	2.27925	2.26857	2.27173	2.2897	2.28419	2.28868	2.34779	2.37593	2.34719	2.32811	2.31441	2.33219	2.29863	2.25779	2.26083	2.22505	2.20643	2.20774	2.22538	2.26742	2.25636	2.23436	2.21527	2.20747	2.24319	2.24469	2.20886	2.20461	2.20899
103	2.00825	1.97561	2.06205	2.23663	2.11522	2.02599	2.07583	2.14655	2.0357	2.03022	2.09857	2.08088	2.04493	2.06577	2.09671	2.08496	2.1402	2.10278	2.0704	2.10075	2.09617	2.07508	2.05988	2.07936	2.084	2.07667	2.03434	2.05578	1.97914	1.9463	1.97082	1.99178	1.97956	1.99105	2.0707	1.99989	2.02838	2.08129	2.02138	2.03366	2.02711	2.03838	1.97962	1.97568	1.96644	2.02507	2.10307	2.11355	2.11892
104	2.1541	2.18851	2.18888	2.18747	2.15064	2.10566	2.10527	2.11113	2.11352	2.12051	2.12006	2.06066	2.05757	2.04051	2.00835	1.99976	2.04102	2.03488	2.02735	2.02761	1.98434	1.98458	2.00905	2.02498	2.0034	1.96715	1.94566	1.96246	1.99183	2.00081	1.97682	1.94487	1.94648	1.96852	1.96795	1.95634	1.95707	1.97888	1.9644	1.98669	2.0074	1.99804	2.01004	2.01621	1.97209	1.93136	1.95109	1.98873	1.98396
105	2.25825	2.37844	2.4493	2.38673	2.14353	2.19021	2.17152	2.15851	2.16089	2.13175	2.07136	2.02772	2.06337	2.0606	2.04052	2.02251	2.05633	2.05059	1.99096	1.97802	1.98885	1.9661	1.93609	1.91952	1.96102	1.99405	1.97128	1.99357	2.0056	2.02794	2.00258	2.01791	2.01871	2.02586	2.03609	2.01266	1.95408	1.9483	1.92973	1.89826	1.89327	1.93392	1.96136	1.98701	1.97378	1.95401	1.98591	1.98676	1.95201
106	2.4939	2.34671	2.39659	2.56974	2.5009	2.44306	2.38345	2.39038	2.41749	2.34669	2.34838	2.32926	2.3309	2.30793	2.26474	2.23659	2.29546	2.3043	2.22204	2.21425	2.23675	2.22526	2.19808	2.13922	2.1098	2.13334	2.15539	2.12684	2.16116	2.21116	2.14258	2.11491	2.10114	2.11091	2.09566	2.13422	2.12832	2.15482	2.15586	2.13729	2.11143	2.11556	2.07875	2.07408	2.14933	2.1574	2.1257	2.1453	2.16758
107	2.58362	2.37328	2.33515	2.35055	2.36063	2.33204	2.30673	2.24352	2.32465	2.29203	2.27218	2.29271	2.28343	2.22712	2.23023	2.18122	2.17844	2.17971	2.26218	2.18803	2.20953	2.22978	2.2207	2.05621	2.15212	2.15532	2.11832	2.09644	1.98962	2.16205	2.19963	2.18801	2.18031	2.24838	2.25458	2.1881	2.20555	2.18514	2.10842	2.12162	2.13566	2.17111	2.14817	2.19458	2.10183	2.15307	2.11941	2.1202	2.09539
108	2.50115	2.55055	2.54864	2.51926	2.41696	2.43373	2.43966	2.43504	2.45602	2.42322	2.41108	2.40306	2.43766	2.40947	2.39775	2.40726	2.40967	2.36123	2.34064	2.37796	2.33811	2.31219	2.39038	2.45272	2.42105	2.39801	2.46915	2.4821	2.35217	2.33111	2.32519	2.32008	2.29361	2.26381	2.26082	2.26098	2.30142	2.30099	2.2597	2.2589	2.22875	2.20791	2.21727	2.23835	2.20112	2.1997	2.21837	2.19598	2.20868
109	2.14117	2.20513	2.31702	2.22104	2.12428	2.2115	2.32628	2.28954	2.26737	2.25667	2.24314	2.22372	2.23563	2.21149	2.21478	2.24453	2.24432	2.27326	2.26314	2.19384	2.1788	2.21703	2.25185	2.25096	2.24888	2.20963	2.21781	2.22705	2.18306	2.12889	2.17328	2.23238	2.19092	2.1856	2.18533	2.21322	2.21986	2.19776	2.19931	2.19701	2.17698	2.18365	2.2077	2.22172	2.23091	2.22638	2.21168	2.20355	2.21663
110	2.24167	2.30645	2.2858	2.2183	2.29177	2.30301	2.13522	2.18682	2.29114	2.16021	2.20733	2.11878	2.1446	2.19936	2.13707	2.11304	2.11424	2.0952	2.10627	2.11504	2.04374	2.09982	2.11861	2.15647	2.12115	2.06617	2.11301	2.11409	2.04955	2.04876	2.06594	2.01695	2.00687	2.01388	2.04901	2.04667	2.05776	2.03406	2.06315	2.04229	1.9909	2.02164	1.99185	1.96502	2.02014	2.05693	2.05284	2.04847	2.04159
111	1.91055	1.99126	2.165	2.13918	2.1431	2.0976	2.12732	2.12529	2.12928	2.09854	2.11928	2.11849	2.05406	2.02251	2.05751	2.05078	2.02832	2.10429	2.16647	2.03447	2.00985	2.04637	2.03178	1.97333	1.99182	2.01002	2.02574	2.03787	2.01168	1.99857	2.03662	2.03099	2.02977	2.05364	2.08096	2.09883	2.04494	2.05781	2.0911	2.07797	2.04007	2.02967	2.031	2.02044	2.01499	2.00111	1.99134	2.00837	2.01354
112	2.16698	2.26713	2.24488	2.29662	2.23745	2.21355	2.19297	2.18005	2.1698	2.17647	2.1208	2.12465	2.11728	2.14809	2.15353	2.16964	2.16503	2.1545	2.12136	2.06651	2.04923	2.0401	2.09237	2.10883	2.08968	2.09255	2.09632	2.10582	2.12395	2.05347	2.03987	2.04037	2.04833	1.99573	2.05715	2.10314	2.07413	2.06594	2.14206	2.097	2.05603	2.02577	2.03586	2.0857	2.05902	2.01473	1.98881	2.00829	2.04708
113	2.51146	2.44663	2.447	2.41918	2.32287	2.26955	2.2339	2.26336	2.22342	2.15638	2.12867	2.16989	2.19107	2.14821	2.14885	2.17336	2.14551	2.11004	2.10778	2.08209	2.09688	2.15876	2.2059	2.20933	2.18069	2.09498	2.04223	2.08853	2.06194	2.01809	2.06607	2.09499	2.08539	2.09877	2.10386	2.12068	2.10675	2.05966	2.046	2.05466	2.04102	2.02214	2.04928	2.06478	2.07073	2.07376	2.05959	2.07838	2.07559
114	2.60971	2.55326	2.62187	2.69861	2.64386	2.57732	2.47901	2.41198	2.38024	2.38452	2.3702	2.38441	2.38695	2.30236	2.28835	2.33252	2.34367	2.32402	2.28348	2.27734	2.27719	2.24297	2.21696	2.26009	2.28325	2.23103	2.21103	2.21891	2.23418	2.2466	2.24742	2.26341	2.26241	2.26806	2.26065	2.23159	2.21416	2.20944	2.22461	2.19755	2.18075	2.19771	2.21812	2.22989	2.21479	2.21026	2.19932	2.18719	2.20554
115	2.60022	2.62822	2.56157	2.51662	2.42868	2.57394	2.58265	2.46372	2.27702	2.41126	2.37977	2.52507	2.49521	2.39088	2.42549	2.44928	2.39177	2.31574	2.32172	2.2762	2.24128	2.32681	2.24954	2.27801	2.22947	2.28196	2.28757	2.31849	2.31935	2.36797	2.32529	2.32949	2.3756	2.33894	2.32135	2.29849	2.29121	2.26856	2.22004	2.20423	2.20923	2.2069	2.20597	2.22943	2.28169	2.21642	2.238	2.26334	2.29135
116	2.39571	2.30957	2.15911	2.22883	2.24788	2.16957	2.14541	2.22224	2.15723	2.19112	2.22223	2.23114	2.30221	2.24609	2.24938	2.28119	2.2986	2.28071	2.34132	2.36764	2.27541	2.29117	2.32342	2.29539	2.25964	2.33659	2.33432	2.25852	2.25594	2.28507	2.28741	2.20237	2.2848	2.28735	2.28746	2.33653	2.24239	2.24263	2.27656	2.30505	2.28166	2.35502	2.36249	2.35261	2.29391	2.31771	2.28084	2.31173	2.2964
117	2.07967	1.96041	2.04121	2.09966	2.01207	1.93423	1.9264	2.02734	1.9445	1.91338	1.93273	1.935	1.92832	1.92136	1.93491	1.92729	1.9374	1.9463	1.98152	1.96252	1.95148	1.96265	1.94031	1.93752	1.94331	1.93011	1.90678	1.89456	1.92407	1.92986	1.92084	1.93464	1.92763	1.91159	1.90927	1.91751	1.95197	1.93134	1.95534	1.93392	1.92101	1.93283	1.97919	1.95017	1.95007	1.97428	1.97652	1.98295	2.05152
118	1.9201	2.04267	1.94028	1.88613	1.91506	1.96588	1.96711	1.94594	1.90659	1.8825	1.91223	1.89727	1.93891	1.96473	1.91991	1.90726	1.91767	1.92159	1.95683	1.91909	1.88938	1.92645	1.93126	1.92352	1.94023	1.94182	1.86772	1.82828	1.86378	1.87899	1.9109	1.89626	1.87663	1.9134	1.94653	1.98185	1.96337	1.90241	1.87282	1.88543	1.87721	1.86366	1.87376	1.90337	1.9029	1.87264	1.87376	1.90574	1.87637
119	1.96861	2.01573	2.05491	2.08795	1.91082	2.00557	1.95523	1.96065	1.9796	1.95636	1.92981	1.97087	1.99145	1.98846	1.99954	1.98937	2.08208	1.97296	1.98832	1.98575	1.96496	1.96814	1.95769	1.97339	1.9583	1.91861	1.93661	1.91545	1.90824	1.89596	1.87848	1.90048	1.90149	1.91878	1.89475	1.88231	1.86573	1.89798	1.91383	1.88599	1.87817	1.87774	1.89324	1.88143	1.85738	1.90517	1.95118	1.90396	1.90157
120	1.74845	1.93223	1.95587	1.99758	1.9573	1.97986	1.94916	2.05242	2.04391	2.03641	2.00407	1.94753	1.96132	2.01913	2.04806	1.96447	1.9533	1.94634	1.92689	1.89688	1.87155	1.91845	1.94301	1.88427	1.86216	1.8936	1.93343	1.91826	1.93328	1.92058	1.97199	1.87322	1.8317	1.84417	1.85623	1.86604	1.86122	1.90323	1.88993	1.86185	1.8641	1.84981	1.8746	1.90346	1.89946	1.89198	1.93183	1.90842	1.8684
121	2.07303	2.08072	2.04983	2.07693	2.09291	2.10365	2.0973	2.13441	2.06393	1.99574	2.0268	2.04309	1.98621	1.96204	1.94034	2.00986	1.98568	1.91886	1.86081	1.902	1.89383	1.89923	1.9128	1.91375	1.88478	1.89934	1.94987	1.9603	1.98105	1.91329	1.90807	1.91351	1.93969	1.95496	1.95023	1.92026	1.90029	1.91213	1.90788	1.91579	1.92307	1.91183	1.9083	1.95378	1.98937	1.89855	1.92429	1.97199	1.9921
122	2.13362	2.21994	2.12677	2.33284	2.32362	2.17074	2.18059	2.27347	2.24691	2.24725	2.25603	2.16995	2.14366	2.20163	2.2155	2.12457	2.161	2.10416	2.10331	2.05183	2.0345	2.04544	2.05196	1.93233	1.99036	1.98829	2.04706	2.06102	2.00412	2.00308	2.08745	2.1435	2.05723	2.02822	2.06599	2.00704	2.03848	1.99714	2.0158	2.02441	1.99896	2.0227	2.01678	2.01041	2.0294	1.96013	2.01042	2.01176	2.08834
123	2.43905	2.34246	2.30616	2.3767	2.38261	2.33762	2.28757	2.23679	2.28103	2.32824	2.33629	2.28861	2.25608	2.24312	2.29093	2.24529	2.23294	2.23642	2.22903	2.18473	2.2009	2.17354	2.1142	2.15396	2.16202	2.15952	2.11166	2.07631	2.04945	2.09949	2.10154	2.10631	2.10771	2.09682	2.09163	2.11219	2.16479	2.17672	2.17626	2.2107	2.21301	2.20908	2.2039	2.18944	2.15706	2.12921	2.18867	2.25418	2.18745
124	2.54747	2.43759	2.50492	2.64304	2.5254	2.47978	2.60968	2.61522	2.49876	2.48854	2.53695	2.56982	2.43046	2.34734	2.34117	2.33683	2.34722	2.31982	2.29609	2.37169	2.38726	2.33487	2.31346	2.3277	2.29448	2.24877	2.29459	2.27227	2.25706	2.30991	2.31365	2.28402	2.27238	2.30374	2.27917	2.25512	2.23633	2.24164	2.28389	2.27469	2.25881	2.27383	2.26692	2.27504	2.2805	2.27098	2.24391	2.22226	2.21391
125	2.62792	2.53272	2.36108	2.30905	2.34369	2.345	2.24044	2.15116	2.22878	2.21957	2.23233	2.2843	2.29066	2.281	2.25186	2.21156	2.28389	2.25734	2.28745	2.32584	2.2982	2.22475	2.20403	2.26683	2.25462	2.25591	2.22526	2.22505	2.20488	2.20104	2.22928	2.2071	2.21326	2.26783	2.35579	2.35127	2.2494	2.2769	2.24811	2.2216	2.2191	2.2203	2.19332	2.20749	2.15989	2.17593	2.19434	2.18092	2.17098
126	2.7365	2.49977	2.46328	2.32264	2.38882	2.48724	2.3881	2.30641	2.28386	2.29122	2.36736	2.31371	2.28944	2.3167	2.38774	2.36152	2.30011	2.3568	2.34124	2.38068	2.36086	2.33091	2.33238	2.31221	2.29685	2.22856	2.28074	2.2964	2.26913	2.27316	2.27799	2.17976	2.18309	2.17834	2.16448	2.18158	2.17728	2.18965	2.15585	2.21828	2.27094	2.27225	2.20915	2.22545	2.2343	2.21908	2.21422	2.21597	2.20041
127	2.13356	2.408	2.30435	2.25042	2.25686	2.12901	2.10366	2.17057	2.21506	2.21692	2.18949	2.15181	2.08856	2.11085	2.12704	2.1583	2.15155	2.14245	2.09747	2.07266	2.13544	2.12394	2.08937	2.08789	2.07152	2.0352	2.06161	2.10815	2.09305	2.02577	2.01043	1.99915	2.00488	2.06097	2.08249	2.06203	2.04747	2.06609	2.05489	2.01074	2.01674	2.03203	2.02416	1.99275	1.95782	1.98128	2.04123	2.04471	1.99443
128	2.27479	2.15248	2.2058	2.15651	2.13761	2.02623	1.92472	2.16472	2.1471	2.03811	2.01807	2.06158	2.08781	2.11464	2.08435	2.02381	2.0692	2.09151	2.07994	2.04143	2.02843	2.06544	2.0688	2.04914	2.03799	2.02413	1.99451	1.96695	2.01911	2.07248	2.03837	2.03549	2.03023	2.03737	2.04579	2.03892	2.01641	2.04539	2.03704	1.97478	1.94555	1.96807	1.98757	1.982	1.97839	1.95902	1.95372	1.96733	1.98793
129	2.13298	2.05975	2.05877	2.16673	2.08971	2.03472	2.0401	2.14209	2.13059	2.07756	1.96832	2.00487	2.08333	2.09518	2.14821	2.1132	2.08162	2.04475	1.99381	2.01616	1.98608	2.00056	2.04601	2.00235	1.92875	1.94832	1.9476	1.97078	1.96902	1.96093	1.97226	1.98392	2.10349	2.04332	1.99045	1.96062	1.93193	1.91941	1.94563	1.96564	1.9052	1.90778	1.89983	1.87159	1.86035	1.89327	1.91199	1.90305	1.92643
130	2.42062	2.50853	2.33525	2.19651	2.33962	2.29433	2.22279	2.19615	2.18053	2.1647	2.26746	2.20854	2.15746	2.10399	2.10006	2.1165	2.17271	2.141	2.0971	2.13774	2.08922	2.10459	2.11439	2.12155	2.04024	2.04187	2.04139	2.0202	2.03321	2.00957	2.04496	2.07865	2.09778	2.09902	2.07657	2.07246	2.03988	2.05918	2.02011	2.01055	2.0202	1.94579	1.98204	1.98106	2.03969	2.11119	2.08008	2.04318	2.07278
131	2.71781	2.71781	2.71781	2.74621	2.72042	2.56212	2.43238	2.42075	2.4345	2.35906	2.28537	2.23506	2.23831	2.1965	2.19413	2.21621	2.25849	2.26297	2.20571	2.1826	2.12315	2.11379	2.17697	2.1755	2.14137	2.15926	2.11381	2.1287	2.18711	2.15905	2.10149	2.12501	2.1306	2.12121	2.10768	2.13362	2.12333	2.11779	2.12077	2.08747	2.05131	2.03993	2.06303	2.05742	2.05507	2.11589	2.13145	2.10408	2.12188
132	2.44869	2.42893	2.34972	2.47057	2.4607	2.47239	2.44016	2.38189	2.36728	2.36051	2.41858	2.35332	2.26499	2.22178	2.27419	2.26412	2.25134	2.29039	2.24662	2.17961	2.18392	2.17415	2.17168	2.16909	2.1788	2.22444	2.18375	2.15114	2.18445	2.25333	2.27044	2.24312	2.23772	2.18433	2.1716	2.14831	2.07797	2.08141	2.09275	2.11865	2.16198	2.12331	2.05087	2.03614	2.04365	2.08837	2.11122	2.14009	2.17562
133	2.63296	2.7329	2.68834	2.58743	2.54724	2.54004	2.52931	2.45359	2.41779	2.37668	2.35509	2.28134	2.25797	2.30625	2.30363	2.22504	2.23768	2.22424	2.17517	2.20691	2.20891	2.20156	2.23237	2.24156	2.22868	2.22079	2.22411	2.18524	2.15016	2.15349	2.19837	2.28331	2.28589	2.25112	2.22847	2.2548	2.29057	2.27245	2.26685	2.26262	2.25481	2.24397	2.2216	2.17591	2.1757	2.17723	2.14403	2.158	2.19073
134	2.35113	2.36054	2.46056	2.31441	2.32187	2.34171	2.2964	2.27002	2.24905	2.29694	2.30123	2.2414	2.24357	2.30184	2.30726	2.23288	2.25301	2.2243	2.28108	2.17971	2.16607	2.19306	2.1943	2.18853	2.24129	2.26542	2.25461	2.21892	2.19754	2.179	2.17673	2.15278	2.16819	2.138	2.14086	2.12123	2.08143	2.11758	2.13126	2.16817	2.1513	2.1434	2.13716	2.16881	2.21433	2.2186	2.17133	2.18407	2.18015
135	2.00642	2.00612	2.1279	2.21926	2.26487	2.19841	2.22128	2.22673	2.17905	2.09621	2.14789	2.12711	2.03103	2.05252	2.01747	2.06351	2.09929	2.08447	2.0533	2.05062	2.06173	2.08004	2.07371	2.04245	2.05719	2.06856	2.04046	2.16739	2.1436	2.08643	2.10092	2.08678	2.03039	2.02118	2.00234	1.992	1.97154	1.97226	2.02393	2.0075	2.00402	2.03074	1.99743	1.98023	1.96631	1.98531	2.04321	2.04117	2.0563
136	1.93403	2.02463	1.87238	1.86616	1.96939	1.95376	1.85769	1.87422	1.95884	1.90261	1.91514	1.92035	1.93486	1.89862	1.88689	1.88559	1.87811	1.8283	1.89812	1.89347	1.91981	1.80378	1.78431	1.86832	1.90773	1.9044	1.90147	1.89875	1.92826	1.89073	1.84222	1.86006	1.88464	1.84613	1.92139	1.90252	1.83641	1.81434	1.83336	1.90044	1.92505	1.85554	1.84931	1.85952	1.80966	1.78946	1.83845	1.85428	1.8964
137	2.02459	2.11873	2.13388	2.07715	2.06706	2.09159	2.07726	2.03433	2.06454	2.04502	2.01066	1.96502	1.99132	1.97365	1.96157	2.00068	2.07497	2.07149	2.04836	2.03786	2.01605	1.99001	1.96405	1.94527	1.94675	1.93746	1.91011	1.92819	1.94379	1.95436	1.95912	1.92193	1.9075	1.93665	1.93823	1.91117	1.94394	1.95365	1.91707	1.94734	1.91393	1.9229	1.95074	1.94852	1.92668	1.90701	1.92541	1.93183	1.93042
138	2.22538	2.09515	2.01636	2.22779	2.20675	2.04314	2.08253	2.12368	2.08523	2.05632	2.10904	2.11911	2.0624	2.05246	2.05862	2.02704	2.02296	2.04583	2.06639	1.98992	2.04824	2.07226	2.03962	2.06306	2.0547	2.05346	2.0234	2.0185	2.05162	2.07055	2.05159	2.01084	1.99479	2.00526	1.99271	2.00278	2.00154	1.99194	1.98579	1.9983	1.93664	1.94493	1.96752	1.9388	1.95385	1.96654	1.98454	1.96595	1.95707
139	2.27615	2.21362	2.23399	2.28275	2.26291	2.19188	2.1512	2.16314	2.19271	2.12657	2.12133	2.12849	2.14595	2.14833	2.14164	2.14583	2.12123	2.08282	2.01432	2.02285	2.01342	2.02743	2.11186	2.14178	2.11674	2.09402	2.03437	2.04224	2.04277	2.01653	2.04844	2.09152	2.06671	2.05677	2.02885	2.01015	2.03434	2.03196	2.05032	2.02479	2.01297	2.0296	2.02592	2.02363	1.98824	1.99171	1.99429	1.98346	2.0138
140	2.40975	2.37321	2.53942	2.59668	2.45588	2.43998	2.32208	2.32069	2.29147	2.28013	2.18196	2.15398	2.14672	2.09147	2.04525	2.05949	2.07877	2.09327	2.0733	2.06971	2.07658	2.06599	2.09404	2.10275	2.1693	2.12005	2.05343	2.07323	2.03337	2.07089	2.06813	2.13259	2.15014	2.08271	2.02094	2.07832	2.05183	2.02496	2.02084	2.10543	2.00273	2.09465	2.0429	2.06233	2.11431	2.0961	2.02612	2.03067	2.01806
141	2.49295	2.47872	2.42103	2.42404	2.4564	2.42262	2.47172	2.46244	2.37255	2.3534	2.34569	2.32158	2.26733	2.24256	2.22577	2.1915	2.1722	2.16999	2.17897	2.21979	2.24461	2.22181	2.23284	2.2674	2.2453	2.20419	2.22943	2.25659	2.25381	2.23231	2.22824	2.24062	2.24051	2.21203	2.18019	2.18023	2.19815	2.16626	2.16406	2.19659	2.17595	2.1584	2.14013	2.17019	2.20665	2.15154	2.13218	2.14769	2.1615
142	2.15745	2.23087	2.31304	2.28723	2.23856	2.15947	2.20679	2.2323	2.21911	2.15986	2.18644	2.22135	2.20246	2.16387	2.17481	2.2047	2.16328	2.14753	2.16495	2.18575	2.16103	2.13552	2.17062	2.19105	2.14984	2.12414	2.13598	2.10682	2.09705	2.10007	2.07665	2.07655	2.09257	2.13946	2.21695	2.1963	2.13848	2.14865	2.13869	2.16647	2.14829	2.12523	2.11111	2.11668	2.10937	2.1015	2.13009	2.12702	2.16085
143	1.80302	1.89438	1.93593	1.95901	1.89036	1.91309	1.95577	1.96547	1.96468	1.956	1.9693	1.95274	1.96952	1.95097	1.93521	1.93939	2.00472	2.01013	1.98813	2.01937	2.03091	2.0139	2.02076	2.0043	2.02403	2.00806	2.01988	2.0248	2.0128	2.00625	1.97674	1.97287	1.95684	1.92064	1.91818	1.93037	1.96184	1.95062	1.983	2.02364	2.01736	2.03297	2.03147	2.01937	1.97286	1.9888	1.9829	1.9812	1.96096
144	1.96205	1.98083	2.00442	2.05281	1.96939	1.99076	2.07106	2.07508	1.90671	1.93957	1.93825	1.96562	1.91674	1.92863	1.94822	1.97322	1.97835	1.99057	2.01854	2.03451	2.03544	2.01031	2.03328	2.00245	2.04615	1.95899	1.99516	2.0078	1.99283	1.97898	1.95079	1.97185	1.94008	1.92162	1.90888	1.92564	1.97266	1.93984	1.93449	1.91873	1.92802	1.95917	1.94766	1.95195	1.88956	1.86479	1.9018	1.89712	1.8985
145	1.86064	1.76512	1.85779	1.88602	1.86497	1.91289	1.85687	1.89669	1.83927	1.84649	1.86158	1.87713	1.81157	1.84845	1.87863	1.83233	1.78695	1.84433	1.90717	1.84693	1.84342	1.87636	1.91554	1.82702	1.85164	1.87106	1.88497	1.81754	1.85105	1.82885	1.83569	1.79915	1.81741	1.83872	1.79687	1.84945	1.84672	1.89186	1.89133	1.86448	1.86415	1.87782	1.87612	1.86849	1.86554	1.87067	1.81476	1.84898	1.82798
146	2.37226	2.39656	2.44646	2.46572	2.42027	2.37132	2.32598	2.25254	2.22363	2.18549	2.14459	2.15444	2.17886	2.14978	2.1462	2.15727	2.11044	2.09992	2.17564	2.19567	2.15356	2.15817	2.20532	2.21401	2.19599	2.18986	2.18665	2.19289	2.1984	2.15813	2.11613	2.14193	2.1511	2.1123	2.13404	2.1845	2.17514	2.14103	2.15551	2.18926	2.15922	2.13642	2.14896	2.1608	2.14992	2.17457	2.17686	2.18151	2.16744
147	2.03909	1.97064	1.98649	2.0425	1.95486	1.93529	2.02875	1.97489	1.96923	2.05352	2.0817	2.05666	2.05105	2.09297	2.07466	2.03464	2.02806	2.05674	2.037	2.0146	2	1.9959	1.95204	1.93656	1.99203	1.98699	1.92253	1.91599	1.99237	1.99958	1.92598	1.93734	1.99312	1.97763	1.94278	1.95697	2.00299	1.98589	1.96342	1.95161	1.94801	1.92382	1.92324	1.94458	1.94543	2.00484	2.01431	1.98746	1.98743
148	2.09597	1.99553	2.14565	2.22577	2.15243	2.00217	2.03638	2.09086	2.05304	2.0017	2.01503	2.01843	1.97119	1.93384	1.93846	1.98846	2.00863	1.97822	2.00262	2.05657	2.0158	2.02088	2.01625	2.08547	2.05548	2.0304	1.99681	2.01237	2.02266	1.97784	1.98747	1.98351	2.0197	1.97095	2.02351	1.95603	1.94409	1.92699	2.0054	1.9303	1.91531	1.97473	1.98807	1.97477	2.00188	2.00402	2.04819	1.95606	1.93906
149	2.0164	2.18415	2.22419	1.93415	2.12234	2.11621	2.15898	2.07088	2.0599	2.10836	2.08261	2.02389	2.02384	2.01622	2.0219	1.99235	1.98188	1.96499	1.94892	1.94082	1.9511	1.93151	1.95511	1.96929	1.93037	1.91641	1.98507	1.98531	1.94629	1.97414	1.99006	1.98296	1.90661	1.9259	1.94257	1.96831	1.94291	1.92777	1.97446	1.98204	1.96787	1.93731	1.96493	1.95302	1.91022	1.92018	1.92882	1.94671	2.01229
150	2.39201	2.35205	2.2016	2.30935	2.40815	2.34724	2.12056	2.20152	2.27414	2.2275	2.14464	2.13595	2.14433	2.07728	2.07364	2.07678	2.08198	2.05685	2.06381	2.05547	2.02305	2.01155	2.00458	2.0174	2.02326	2.03393	2.04637	2.03694	2.03808	2.0396	2.04414	2.04775	2.05887	2.05244	2.06057	2.08008	2.06512	2.0537	2.07727	2.07194	2.06775	2.06438	2.05686	2.05558	2.04219	2.02555	2.03923	2.06611	2.01594
151	2.25736	2.26311	2.24806	2.28362	2.31323	2.29173	2.35137	2.31258	2.27282	2.24822	2.20161	2.18004	2.16465	2.1974	2.12952	2.12404	2.12047	2.10594	2.04784	2.02052	2.03194	2.06109	2.07259	2.07599	2.10888	2.14298	2.13511	2.11646	2.13016	2.10769	2.09036	2.08753	2.12225	2.12432	2.09292	2.08621	2.12052	2.10661	2.09717	2.08857	2.11419	2.12134	2.11682	2.09927	2.10985	2.11696	2.08739	2.08361	2.09814
152	2.10534	2.39226	2.47634	2.281	2.27977	2.37394	2.35025	2.22829	2.24818	2.25418	2.22118	2.17802	2.15249	2.15428	2.17998	2.14269	2.12002	2.11558	2.11402	2.12848	2.101	2.10644	2.10076	2.11432	2.11254	2.10148	2.10345	2.08828	2.09186	2.08926	2.06113	2.06361	2.1003	2.08479	2.06402	2.0744	2.11031	2.10426	2.08434	2.09579	2.1041	2.12072	2.0981	2.08456	2.09392	2.13289	2.13304	2.11301	2.10212
153	2.26889	2.6136	2.6136	2.56276	2.55085	2.59307	2.4195	2.39901	2.42011	2.30178	2.27778	2.34371	2.24365	2.20188	2.20227	2.22975	2.17213	2.17294	2.21203	2.17339	2.17827	2.19678	2.14101	2.16525	2.18396	2.21855	2.17967	2.13984	2.18328	2.15434	2.18071	2.12792	2.14278	2.1251	2.16974	2.10206	2.10709	2.09689	2.08399	2.08918	2.08437	2.11342	2.103	2.09246	2.14364	2.14633	2.11693	2.11877	2.12609
154	2.41705	2.46981	2.45826	2.37999	2.42011	2.38192	2.33899	2.27238	2.23888	2.24538	2.17346	2.14488	2.15355	2.15994	2.12864	2.10228	2.12277	2.12228	2.11303	2.16008	2.17934	2.15463	2.15671	2.15045	2.17908	2.16005	2.1753	2.17548	2.21073	2.14894	2.11791	2.14619	2.12651	2.141	2.12278	2.11066	2.1284	2.12253	2.14648	2.1159	2.12345	2.1317	2.14014	2.1078	2.09468	2.12228	2.11912	2.09284	2.09169
155	2.26454	2.29205	2.32743	2.30028	2.24074	2.27764	2.25263	2.19674	2.12232	2.13479	2.13022	2.11699	2.10263	2.10785	2.08851	2.05702	2.04083	2.02098	2.0763	2.12724	2.1155	2.12011	2.14363	2.15028	2.1544	2.09201	2.10057	2.09564	2.13397	2.0688	2.05772	2.03821	2.11436	2.10425	2.05574	2.08904	2.14462	2.09342	2.08255	2.11418	2.09281	2.08543	2.07046	2.10466	2.0792	2.1023	2.1656	2.16548	2.09082
156	2.11701	2.15543	2.03097	2.06095	2.11436	2.07962	2.0283	2.03544	2.1167	2.16472	2.13154	2.05283	2.09514	2.07875	2.01751	2.02193	2.05212	2.02959	1.97557	1.96844	1.9492	1.92489	1.92618	1.92221	1.90801	1.91414	1.94639	1.9613	1.95472	1.96007	1.97746	1.9916	1.99007	2.00623	2.03605	2.03163	2.01923	2.00726	1.99901	1.97628	1.95767	1.95793	1.95422	1.95954	1.97032	1.96784	1.93407	1.92602	1.96116
157	2.27481	2.48509	2.21869	2.16786	2.16445	2.13271	2.0852	2.0386	2.07401	2.12563	2.14711	2.13738	2.11708	2.12788	2.14007	2.11361	2.1035	2.10391	2.16201	2.18345	2.13742	2.08601	2.06465	2.14045	2.1152	2.08988	2.0208	2.09228	2.11932	2.10504	2.08216	2.11127	2.13366	2.08175	2.07882	2.03387	2.00357	2.04124	2.09149	2.08696	2.09599	2.08116	2.095	2.13072	2.14054	2.08976	2.09561	2.10492	2.08076
158	1.99935	1.91378	2.04328	2.11093	1.88835	1.93661	1.99893	1.9977	1.96498	1.97159	1.99541	2.0558	2.06436	2.02861	2.00468	2.07837	2.04474	1.98969	1.98484	2.02342	1.99781	1.97204	2.00104	2.04005	1.97967	1.92677	1.94584	1.97516	1.9095	1.90904	1.9195	1.90523	1.90238	1.91275	1.92569	1.95169	1.94048	1.93243	1.94792	1.95826	1.93166	1.92481	1.98507	1.97182	1.92732	1.94992	1.93802	1.8983	1.85321
159	1.96046	1.9153	1.95415	2.04295	2.15245	2.10766	2.03719	2.19137	2.0684	2.03258	1.97462	2.0369	2.03571	2.10172	2.02145	1.99724	2.07271	2.08433	1.95824	1.94293	2.02724	1.95193	1.90101	1.86662	1.93872	1.93438	1.95326	1.95421	1.99322	1.96061	1.92443	1.92125	1.95173	1.9395	1.92327	1.96184	1.98171	1.98988	1.92643	1.94742	1.93126	1.97336	1.9259	1.9149	1.91547	1.90356	1.92949	1.92564	1.88716
160	2.09949	2.22439	2.16834	2.07159	2.24334	2.20158	2.15763	2.10566	2.14335	2.07387	2.08874	2.03259	2.02581	1.91913	1.96922	1.95544	1.9647	1.94053	1.95275	1.97089	2.03488	1.95578	1.95519	1.97781	2.0013	1.97525	1.98651	2.0014	1.98202	1.98138	1.98018	2.01129	2.01765	1.98728	1.97179	1.97227	1.95562	1.85134	1.94388	1.96706	1.95693	1.95181	1.97671	1.99496	1.95148	1.94319	1.91898	1.91588	1.95363
161	2.51661	2.49104	2.52792	2.37577	2.38903	2.42507	2.37207	2.26202	2.2603	2.38113	2.24505	2.25019	2.18742	2.15286	2.11697	2.12329	2.10695	2.10243	2.11116	2.11815	2.12252	2.06344	2.06144	2.0419	2.10402	2.08966	2.05233	2.12071	2.11611	2.09646	2.07755	2.16175	2.15805	2.16251	2.11616	2.10008	2.06499	2.05711	2.04465	2.02823	2.0865	2.08309	2.05439	1.99946	2.08366	2.03961	2.04578	1.99957	2.06555
162	2.03074	2.21162	2.28669	2.21013	2.18055	2.21572	2.21303	2.16403	2.15527	2.14201	2.12016	2.15336	2.15872	2.12152	2.13072	2.197	2.21707	2.16155	2.16997	2.16164	2.12255	2.07961	2.03722	2.05646	2.06962	2.05041	2.06768	2.09672	2.11918	2.09122	2.07586	2.07762	2.05332	2.03864	2.06531	2.1039	2.08233	2.05782	2.04737	2.05399	2.02903	2.02201	2.00032	2.00793	2.02744	2.01955	2.01312	2.0081	2.0117
163	1.84311	2.04354	2.02951	2.03203	2.16088	2.01029	2.01769	2.09661	2.06647	2.02782	2.02031	2.15177	2.13905	2.07136	2.08245	2.12379	2.07488	2.05714	2.12355	2.11142	2.06104	2.01427	2.03361	2.04372	2.00443	2.02661	2.04065	2.04698	2.0536	2.02739	2.05007	1.99543	2.04196	1.96616	1.96941	1.97534	2.02319	2.01465	1.96626	2.06726	2.07438	2.02606	2.00908	2.03733	2.06046	2.02029	2.01149	1.97459	1.97213
164	2.39031	2.24492	2.3831	2.36949	2.26446	2.34625	2.31047	2.15573	2.23373	2.25947	2.23975	2.144	2.13199	2.17832	2.21796	2.14152	2.11274	2.16008	2.20404	2.1644	2.20017	2.18039	2.22555	2.20551	2.25419	2.19358	2.20565	2.21051	2.17276	2.20999	2.17129	2.19383	2.17591	2.23142	2.24599	2.21711	2.25177	2.25141	2.30387	2.21318	2.22443	2.23227	2.25994	2.23486	2.15251	2.14425	2.15624	2.12494	2.04082
165	2.22816	2.21373	2.29898	2.24625	2.28277	2.25899	2.32354	2.28499	2.24183	2.2466	2.31341	2.26751	2.24234	2.29966	2.20978	2.16549	2.20762	2.17728	2.17149	2.17855	2.18825	2.12243	2.11844	2.10047	2.13244	2.1068	2.1218	2.19765	2.16274	2.12588	2.10146	2.23854	2.21752	2.19439	2.16263	2.15339	2.14365	2.09362	2.12762	2.14303	2.1572	2.19119	2.179	2.15675	2.13284	2.10247	2.06878	2.03349	2.06903
166	2.28056	2.19847	2.33531	2.39653	2.28234	2.25739	2.25681	2.25243	2.19858	2.21452	2.16047	2.1481	2.15185	2.09828	2.1091	2.08529	2.04107	2.04477	2.07533	2.08469	1.98565	1.98845	2.02866	2.03338	2.00675	2.01766	2.03298	2.112	2.09212	2.07867	2.05316	2.1041	2.08007	2.01981	2.04794	2.04605	2.02414	2.06011	2.04609	2.07797	2.04269	2.0859	2.07852	2.11043	2.13687	2.08433	2.08818	2.05678	2.07333
167	2.02644	2.05677	2.07398	2.13501	2.0851	2.06369	2.10215	2.09117	2.0418	2.00294	2.00693	2.00644	1.98573	2.0033	2.01499	2.00661	2.00566	2.03102	2.01102	1.98024	1.994	2.04283	2.05392	2.05893	2.07131	2.0792	2.06201	2.04303	2.05282	2.03874	2.02331	2.03951	2.02795	2.01724	2.00446	1.97656	1.94857	1.94362	1.97669	1.94208	1.92091	1.96043	1.99161	1.95277	1.89111	1.92593	1.9172	1.86584	1.85715
168	2.07306	2.21628	2.20297	2.07193	2.11771	2.13146	2.11487	2.06637	2.08344	2.06369	2.04322	2.00933	2.02718	2.03723	2.00107	2.02211	2.02927	1.9993	1.95028	1.92423	1.9765	1.95235	1.91176	1.89859	1.9315	1.90152	1.89318	1.92948	1.94661	1.97006	1.94477	1.91924	1.95195	1.99788	1.96584	1.95584	1.96854	1.95761	1.93696	1.9443	1.96143	1.94348	1.98003	2.01797	1.93757	1.8908	1.88643	1.92425	1.92555
169	2.49738	2.49869	2.50685	2.38262	2.43491	2.55241	2.39097	2.33649	2.24535	2.33301	2.26768	2.20437	2.21741	2.24305	2.22829	2.18506	2.25382	2.20903	2.16037	2.21984	2.21614	2.21483	2.12216	2.19091	2.18704	2.11195	2.10395	2.14177	2.18689	2.10688	2.10761	2.09754	2.13378	2.06602	2.05595	2.00991	2.06974	2.05049	2.03551	1.96622	2.05923	2.05009	1.98934	2.0189	2.05822	2.04686	1.98914	2.06507	2.04802
170	2.26399	2.21026	2.21764	2.27625	2.35564	2.32286	2.30537	2.27912	2.21566	2.17503	2.22	2.23657	2.22419	2.19608	2.19657	2.13108	2.07696	2.12482	2.10991	2.06356	2.06031	2.08671	2.06492	2.03402	2.05438	2.06196	2.08129	2.106	2.10638	2.08525	2.06353	2.10248	2.10022	2.06303	2.05948	2.09246	2.11565	2.05354	2.04568	2.01038	2.01939	2.02774	1.99371	1.97568	1.99837	2.01111	1.99947	1.99772	2.00305
171	2.3138	2.3827	2.37332	2.24667	2.19418	2.33028	2.2023	2.28847	2.08148	2.19902	2.26781	2.22051	2.13344	2.23764	2.24378	2.15903	2.18329	2.19635	2.21629	2.14904	2.14237	2.11443	2.20391	2.15183	2.11772	2.07323	2.18707	2.12913	2.06277	2.09613	2.1396	2.09556	2.03918	2.15084	2.11072	2.10265	2.02528	2.1216	2.11134	2.02849	2.04683	2.07122	2.08987	2.04385	2.05867	2.06965	2.01011	2.04558	2.04083
172	2.16928	2.29745	2.25893	2.25245	2.15689	2.14772	2.30107	2.1628	2.10791	2.10842	2.11067	2.08904	2.05282	2.04936	2.03508	2.02049	2.00057	2.03521	2.03553	1.95802	1.99379	2.0449	2.08915	1.99954	2.01838	2.11876	2.10463	2.07412	2.06843	2.07569	2.05683	2.08134	2.08528	2.06595	2.05513	2.06682	2.05926	2.08263	2.03489	1.99512	2.08192	2.08732	1.99305	2.00008	2.04217	2.03503	2.06992	2.04492	2.06912
173	2.18295	2.15388	2.31062	2.08627	2.22964	2.25262	2.26387	2.15933	2.15562	2.13444	2.20853	2.20315	2.16186	2.28175	2.2496	2.19997	2.14045	2.12743	2.24553	2.1399	2.0862	2.03095	2.1423	2.09213	2.06814	1.98079	2.07175	2.11746	2.13661	2.08587	2.11773	2.12245	2.17777	2.0688	2.04419	2.10656	2.07485	2.06075	2.0687	2.08118	2.0571	2.04006	2.10543	2.04316	2.0153	2.02289	2.06178	2.05281	2.0137
174	2.17261	2.28875	2.31923	2.253	2.25194	2.28464	2.23197	2.2674	2.31321	2.25517	2.16887	2.16328	2.15976	2.12838	2.10964	2.08324	2.1074	2.09049	2.07044	2.06108	2.07003	2.08229	2.0688	2.06226	2.07757	2.05371	2.05034	2.05593	2.10475	2.08984	2.04813	2.06434	2.05407	2.01986	1.99689	2.04101	2.04682	2.01581	2.02143	2.03776	2.04063	2.06352	2.08487	2.05333	2.04124	2.08169	2.06946	2.02241	2.02091
175	2.58106	2.38601	2.37835	2.44943	2.39286	2.32399	2.38762	2.33301	2.2271	2.25753	2.21249	2.28783	2.28549	2.22044	2.16805	2.14182	2.1674	2.11225	2.05786	2.07117	2.07921	2.11342	2.09358	2.0679	2.08254	2.09346	2.0857	2.08302	2.11739	2.04534	2.00465	2.06435	2.1279	2.0366	2.02804	2.05245	2.08405	2.05843	2.04159	2.05708	2.06388	2.05097	2.03251	2.02305	2.01864	2.06037	2.06995	2.03664	2.01764
176	2.28021	2.31257	2.13982	2.18168	2.20218	2.20793	2.18529	2.17304	2.16656	2.1911	2.13356	2.06802	2.10798	2.08253	2.07363	2.06623	2.07129	2.07283	2.18893	2.14832	2.11151	2.0718	2.07158	2.04417	2.02773	2.11223	2.11047	2.09419	2.04654	2.08755	2.11277	2.1567	2.06455	2.07381	2.13773	2.16159	2.14032	2.11513	2.13951	2.10263	2.09841	2.05448	1.99632	2.06756	2.1031	2.04312	2.03632	2.07373	2.11369
177	2.2091	2.21971	2.30295	2.39752	2.43549	2.32369	2.29675	2.31675	2.2917	2.24646	2.23088	2.2583	2.24226	2.20462	2.21695	2.24645	2.23836	2.16837	2.10429	2.10099	2.08681	2.06481	2.09449	2.11449	2.09711	2.09239	2.06828	2.09999	2.07728	2.04527	2.03162	2.06288	2.05081	2.0338	2.03562	2.09716	2.10379	2.04876	2.05972	2.10472	2.10114	2.04366	2.04204	2.07876	2.06088	2.00348	2.01596	2.06392	2.085
178	1.99937	2.0048	1.93542	1.96549	2.10451	2.13197	2.11043	2.09754	2.11612	2.11263	2.07458	2.01508	1.9323	1.92257	1.95607	1.98972	2.00837	2.01808	2.04508	2.04343	2.02374	1.98492	1.9751	1.98776	1.94397	1.94577	1.96445	1.99641	2.02594	2.07923	2.02992	1.98997	1.9803	1.95599	1.8849	1.88054	1.91185	1.9006	1.87708	1.87413	1.88437	1.92545	1.95537	1.95691	1.92172	1.91882	1.95834	1.98628	1.93154
179	2.29278	2.15692	2.3058	2.36217	2.26087	2.20905	2.29184	2.27218	2.19328	2.15444	2.12718	2.08705	2.04379	2.08143	2.04185	1.99088	2.01733	2.04403	1.98513	2.02377	2.03199	1.99724	1.97857	2.03196	1.99412	1.92804	1.88904	1.90715	1.88892	1.88628	1.91411	1.9372	1.93895	1.90299	1.91114	1.92451	1.91472	1.8876	1.90283	1.91315	1.91938	1.90827	1.8862	1.88503	1.9116	1.91655	1.87585	1.89253	1.9258
180	2.21615	2.20403	2.20827	2.13357	2.18741	2.19355	2.16077	2.09452	2.04397	1.93919	1.97578	2.02535	1.97799	1.99499	2.06523	1.98302	1.97344	2.03138	2.05122	2.06521	2.01687	1.99109	2.0735	2.03087	2.08844	1.98484	1.96772	2.05227	2.07299	2.02994	2.02789	2.06766	1.99308	1.96152	1.94633	2.01948	1.93678	1.97093	2.02954	1.97757	1.9663	1.91627	1.96955	1.98113	1.96906	1.93815	1.94021	1.97595	1.96297
181	2.27211	2.40899	2.39765	2.24361	2.28039	2.26624	2.26695	2.25916	2.22391	2.19605	2.18459	2.12379	2.09254	2.09332	2.08782	2.09285	2.06118	2.04043	2.05025	2.04813	2.02013	2.02079	2.04013	2.04561	2.04518	2.10288	2.14126	2.10363	2.07208	2.10178	2.12196	2.10975	2.09241	2.07974	2.14753	2.13061	2.03708	2.02817	2.04781	2.03443	2.04015	2.08341	2.08531	2.05172	2.01716	2.01444	2.02818	2.0388	2.0184
182	2.65222	2.28091	2.35646	2.3347	2.26962	2.09213	2.15934	2.07534	2.11252	2.16165	2.11357	2.07636	2.003	2.08432	2.06095	1.99639	2.02689	2.09234	2.05302	2.01771	2.05557	2.0453	2.09193	2.04472	2.00769	2.01716	1.99558	2.06002	2.0338	2.05267	2.09023	1.99121	2.07751	2.05586	2.00884	1.93637	1.95791	2.01266	1.98743	2.00794	1.97591	1.97186	1.99106	2.0948	2.04158	2.0465	2.02011	2.03397	1.99136
183	2.14465	2.14307	2.23617	2.24513	2.18806	2.05038	2.02253	1.98537	2.01525	2.04185	1.99854	1.96246	2.01066	2.00812	1.93219	1.9294	1.99585	1.98058	1.9507	1.96199	2.00726	1.99688	1.94854	1.9513	1.9891	1.96561	1.91018	1.93465	1.95025	1.95091	1.9834	2.0316	1.99695	2.00524	1.98311	1.9425	1.92039	1.94605	1.9592	1.92053	1.88443	1.90705	1.94828	1.9415	1.91659	1.91425	1.92195	1.9251	1.98356
184	2.45513	2.40643	2.20592	2.25564	2.32003	2.23844	2.24315	2.25591	2.20441	2.15193	2.14839	2.13375	2.10159	2.07247	2.06411	2.06061	2.0396	2.08003	2.06331	2.01305	2.0501	2.08916	2.11531	2.12254	2.12106	2.11654	2.1087	2.11687	2.11402	2.12749	2.12798	2.12266	2.11536	2.07853	2.0594	2.0962	2.10327	2.08158	2.09169	2.09058	2.0518	2.04886	2.07366	2.08857	2.05411	2.05521	2.05237	2.01975	2.00439
185	2.61977	2.55041	2.40697	2.40072	2.32635	2.38559	2.27754	2.24631	2.27023	2.32916	2.2975	2.21039	2.21857	2.23695	2.26399	2.23107	2.26612	2.24973	2.19624	2.19759	2.20295	2.18879	2.14674	2.20356	2.16421	2.13359	2.19515	2.22832	2.26152	2.20086	2.21204	2.18392	2.14741	2.13663	2.12812	2.18577	2.14829	2.18121	2.10414	2.18645	2.19461	2.15484	2.12618	2.09386	2.13528	2.14065	2.11415	2.08171	2.12667
186	2.37233	2.45413	2.37554	2.33481	2.28154	2.38602	2.38727	2.32327	2.27325	2.35392	2.31915	2.28406	2.31566	2.36161	2.4134	2.30347	2.33448	2.35295	2.31944	2.42342	2.42605	2.39951	2.34536	2.32221	2.39022	2.34907	2.27039	2.2842	2.33349	2.28854	2.21596	2.33026	2.32096	2.31629	2.29277	2.24296	2.18335	2.22052	2.20303	2.2066	2.24087	2.35785	2.27368	2.25831	2.24146	2.24796	2.22722	2.18559	2.17399
187	2.11019	2.20469	2.14926	2.23359	2.32432	2.21513	2.18137	2.20098	2.19496	2.16081	2.17662	2.15503	2.12919	2.13493	2.15976	2.16775	2.20703	2.2128	2.15769	2.10198	2.07025	2.03831	2.08204	2.12569	2.13106	2.17193	2.18184	2.1705	2.12036	2.11745	2.13589	2.141	2.08186	2.08484	2.09948	2.0808	2.09491	2.17009	2.15523	2.12591	2.12649	2.14486	2.1471	2.08943	2.06496	2.08981	2.0882	2.07938	2.05369
188	2.05165	1.93551	1.935	2.00624	2.09204	2.12688	2.08222	2.03976	2.06604	2.06449	2.02568	2.02228	1.99101	1.93932	1.97169	2.01871	2.02365	1.99475	1.95147	1.95586	1.99622	1.99837	1.9725	1.94855	1.94158	1.94989	1.97052	1.98112	1.95083	1.9605	1.98205	1.96012	1.92588	1.92223	1.92581	1.9218	1.91349	1.92858	1.93261	1.92792	1.93653	1.91279	1.90658	1.91555	1.88571	1.85671	1.86374	1.89633	1.91443
189	1.99193	2.01234	1.96292	1.90568	1.94803	1.98916	1.97857	1.96491	1.93639	1.94708	1.92966	1.95255	1.96939	1.95254	1.9525	1.96592	1.94347	1.90868	1.91268	1.94375	1.90706	1.86971	1.89155	1.90887	1.88758	1.86629	1.86814	1.88867	1.90782	1.90399	1.87989	1.91377	1.92744	1.86377	1.85202	1.89259	1.93963	1.92634	1.87168	1.87046	1.87325	1.86183	1.84423	1.82077	1.83472	1.84166	1.82781	1.81958	1.81352
190	2.14776	2.35704	2.33969	2.32064	2.18686	1.99754	2.05206	2.08263	2.04649	2.06212	2.06338	2.13372	2.1775	2.10545	2.10466	2.06108	1.99152	1.96769	2.0473	2.00707	1.96147	1.92152	1.91818	1.92721	1.94117	2.01794	1.97677	1.92584	1.92996	1.9143	1.92577	1.89107	1.887	1.89952	1.9297	1.89729	1.93299	1.91114	1.92443	1.94704	1.93381	1.88914	1.96147	1.95031	1.91777	1.9063	1.89077	1.88379	1.91398
191	2.33482	2.41723	2.21464	2.23382	2.26352	2.11346	2.1691	2.2287	2.23019	2.22043	2.17583	2.19402	2.23851	2.23068	2.21068	2.19329	2.20253	2.25409	2.24059	2.25966	2.30075	2.2809	2.24324	2.20882	2.19839	2.1528	2.14208	2.15783	2.12793	2.11851	2.11502	2.10911	2.09683	2.0821	2.06222	2.0423	2.04594	2.04947	2.02439	2.00818	2.00212	2.02285	2.02941	2.01586	2.01599	2.04982	2.07183	2.02835	1.99944
192	2.27142	2.2831	2.28728	2.36892	2.34675	2.27634	2.19022	2.25491	2.25196	2.22991	2.17429	2.18824	2.23894	2.23038	2.19846	2.19162	2.17846	2.14322	2.09343	2.07385	2.10776	2.14772	2.1498	2.18656	2.1527	2.12489	2.17246	2.18968	2.17486	2.12444	2.17683	2.20985	2.16244	2.14277	2.12485	2.1304	2.18395	2.16494	2.13463	2.15991	2.19192	2.1799	2.13313	2.14443	2.14148	2.11844	2.10524	2.10746	2.11529
193	1.81745	1.68449	1.86679	2.06103	2.1106	2.20039	2.18778	2.12874	2.22108	2.22856	2.24325	2.24104	2.1645	2.13399	2.13513	2.14787	2.1412	2.11061	2.11938	2.10777	2.05778	2.01192	2.05329	1.98519	1.98945	1.94787	1.97819	1.92071	1.89304	1.88829	1.90182	1.91182	1.8752	1.88038	1.92951	1.92938	1.90382	1.93422	1.96173	1.95009	1.94665	1.956	1.90448	1.89602	1.87852	1.8952	1.86554	1.88477	1.90087
194	1.68131	1.81938	1.89753	1.9535	2.03947	2.04746	1.97988	2.00527	1.9865	2.01461	2.04983	2.10438	1.97366	1.99489	1.96006	1.94245	2.01629	1.98602	1.93596	1.94371	1.93044	1.90453	1.8707	1.91887	1.96865	1.95175	1.91652	1.89715	1.84368	1.89171	1.93647	1.93281	1.83642	1.89984	1.89917	1.87067	1.88085	1.88473	1.86059	1.91123	1.94367	1.94522	1.95047	1.92178	1.90507	1.9109	1.91012	1.91163	1.92933
195	2.29509	2.28242	2.35752	2.30579	2.13646	2.0908	2.14465	2.18448	2.20293	2.15485	2.14433	2.1566	2.18043	2.13671	2.02739	2.00253	2.00888	1.99877	2.03645	2.03279	2.00403	2.04558	2.08878	2.06509	2.03606	2.02425	2.01342	2.06297	2.04757	2.05024	2.03143	2.02502	2.06085	2.0716	2.05131	2.00695	1.99431	2.02224	2.01693	1.99982	2.04105	2.07952	2.08016	2.07241	2.09448	2.07835	2.09731	2.08335	2.03954
196	2.33854	2.2282	2.27862	2.24673	2.19992	2.32649	2.29562	2.29043	2.23475	2.13678	2.0524	2.11397	2.21082	2.09705	2.13627	2.28763	2.13723	2.08644	2.14674	2.24883	2.19823	2.2017	2.18526	2.20379	2.18289	2.15071	2.10409	2.09106	2.09793	2.11644	2.15171	2.12288	2.08927	2.10398	2.03154	2.07081	2.03797	2.05953	2.09507	2.04737	2.06179	2.04615	2.05007	1.98994	2.0168	2.01761	2.04311	2.07167	2.05744
197	2.4826	2.59588	2.41179	2.43579	2.50887	2.47961	2.4154	2.36559	2.24963	2.27101	2.27347	2.21711	2.1938	2.20286	2.1461	2.12045	2.12659	2.15159	2.14967	2.18867	2.25875	2.19582	2.16078	2.1509	2.16951	2.14785	2.10759	2.12472	2.1249	2.09357	2.11055	2.16995	2.16615	2.11587	2.12031	2.09537	2.0868	2.07662	2.08588	2.09153	2.08486	2.10265	2.12679	2.12177	2.12813	2.1151	2.1247	2.11602	2.04466
198	2.37729	2.50292	2.46196	2.40681	2.35682	2.24237	2.11288	2.33823	2.28164	2.24501	2.31536	2.30236	2.27	2.26873	2.29401	2.32722	2.33758	2.30351	2.30834	2.29895	2.2616	2.33509	2.27905	2.21181	2.26688	2.23353	2.26539	2.31234	2.27774	2.27149	2.23784	2.22117	2.21073	2.19124	2.18006	2.18179	2.20811	2.18825	2.16808	2.22239	2.14438	2.12861	2.18286	2.22386	2.17356	2.20134	2.12447	2.14787	2.15108
199	2.0461	2.17141	2.25123	2.26244	2.28857	2.33883	2.26999	2.14222	2.03964	2.0324	2.05727	2.14531	2.12716	2.12709	2.12477	2.13347	2.21219	2.25729	2.19111	2.16036	2.18354	2.15678	2.12534	2.13599	2.15715	2.17905	2.12363	2.03213	2.06284	2.1209	2.13093	2.1231	2.10169	2.06062	2.06317	2.07099	2.07059	2.061	2.04399	2.0473	2.04097	2.04535	2.09651	2.08836	2.05087	2.03576	2.03674	2.03152	2.01106
200	2.0575	2.07935	2.07298	2.0336	2.11273	2.12052	1.99772	2.0684	2.06648	1.9951	1.9489	2.1304	2.08103	2.0165	2.03916	2.01834	1.95754	2.00724	1.9859	1.97736	1.97687	1.97712	1.98589	1.98797	1.9618	1.93339	1.9685	1.9728	1.99524	1.95449	1.94976	1.99548	2.00061	1.99441	1.96116	1.96145	1.97964	1.97659	1.95175	1.96919	2.00578	1.97172	1.97466	1.96471	1.9516	2.01111	1.99886	1.99276	2.00457
201	1.70702	2.0217	2.06731	2.02383	1.9574	2.05828	2.02986	1.91649	1.91253	1.94708	1.93252	1.85671	1.85027	1.92017	1.88793	1.89547	1.8997	1.92644	1.9438	1.91729	1.89724	1.89233	1.90398	1.87261	1.8697	1.87484	1.90638	1.8732	1.85132	1.87181	1.84039	1.87095	1.94686	1.92566	1.96938	1.92176	1.90238	1.88393	1.87329	1.86944	1.85955	1.85854	1.8544	1.86469	1.86106	1.87745	1.80794	1.81863	1.83869
202	2.21606	2.33126	2.17977	2.16687	2.07965	2.25897	2.2219	2.13248	2.17544	2.16908	2.16701	2.07324	2.11883	2.11835	2.07206	2.08423	2.02639	1.9617	2.02764	2.10289	2.05727	1.98766	2.01397	2.04257	2.05343	2.00681	1.98251	2.00934	2.03388	2.06949	2.07553	2.04672	2.03686	2.05639	2.05429	2.02243	2.04398	2.01639	1.96208	1.94276	1.97574	1.96928	1.99945	1.97855	1.9538	1.97621	1.9827	1.96894	1.95019
203	2.48549	2.71482	2.70257	2.50819	2.46587	2.50255	2.46081	2.38306	2.33811	2.30899	2.33693	2.28708	2.23172	2.26896	2.30517	2.31273	2.26132	2.23155	2.19653	2.20163	2.1841	2.13401	2.13595	2.17577	2.14709	2.19864	2.16362	2.17729	2.21109	2.19119	2.12086	2.13106	2.18212	2.12913	2.11071	2.12422	2.09762	2.06491	2.05276	2.05458	2.0724	2.08485	2.08089	2.11377	2.13908	2.11828	2.07752	2.00898	2.00736
204	2.22309	2.36814	2.43983	2.3349	2.27846	2.35476	2.3594	2.2734	2.26742	2.32144	2.30054	2.22909	2.23417	2.23831	2.23166	2.21378	2.23488	2.22864	2.20194	2.18118	2.20755	2.24899	2.21903	2.19599	2.24482	2.28676	2.28638	2.30277	2.33413	2.34559	2.3356	2.28154	2.25469	2.26511	2.23643	2.22465	2.21086	2.2066	2.22311	2.25493	2.22019	2.14108	2.11532	2.14408	2.21039	2.19031	2.13586	2.1362	2.17434
205	2.3063	2.20361	2.22314	2.21152	2.2668	2.27375	2.25398	2.24479	2.19914	2.20045	2.20769	2.23658	2.25841	2.26405	2.23999	2.22458	2.2231	2.20796	2.18152	2.16158	2.15275	2.1508	2.13614	2.08154	2.04959	2.0667	2.05241	2.08221	2.0956	2.10494	2.09134	2.03257	2.01897	2.05441	2.08329	2.09142	2.11455	2.08901	2.08408	2.06399	2.02107	2.00017	2.04326	2.11801	2.13959	2.11932	2.144	2.15027	2.10995
206	2.20034	2.24726	2.07737	2.0786	2.09515	2.25456	2.1348	2.08862	2.18675	2.16421	2.06598	2.06835	2.12157	2.11125	2.09195	2.06168	2.10387	2.07669	2.02942	2.03392	2.07594	2.07842	2.01104	2.03291	2.0684	2.05531	2.02444	2.03565	2.04818	2.04353	1.98863	2.00439	2.11222	2.09414	2.14577	2.11999	2.06365	2.03245	2.01838	1.99961	1.97933	2.02069	2.0393	2.04375	2.05285	2.05077	2.05565	2.0133	2.02297
207	2.04154	2.08812	2.14709	2.28473	2.24136	2.26973	2.18014	2.15567	2.15454	2.1113	2.10879	2.11306	2.18302	2.1569	2.10185	2.09017	2.0683	2.06035	2.01369	2.03676	2.1106	2.11695	2.12008	2.12426	2.11759	2.11881	2.11518	2.05791	2.06176	2.07042	2.07442	2.01605	2.02197	2.03583	2.02972	1.97841	1.97767	1.99459	1.98432	2.0148	1.98964	1.98004	1.97582	1.9707	2.00748	2.02201	2.03799	2.05732	2.05197
208	2.39803	2.51993	2.37279	2.33419	2.30731	2.32003	2.34878	2.32442	2.23741	2.24159	2.21323	2.12077	2.00438	2.03849	2.06733	2.07225	2.06883	2.10361	2.15046	2.12346	2.07472	2.06953	2.11514	2.12067	2.11765	2.13772	2.13834	2.10261	2.07141	2.05128	2.02908	2.04845	2.05878	2.06042	2.03525	1.98449	1.99247	1.98881	2.00868	2.02792	2.00539	1.97577	1.99995	1.96224	1.96381	1.98979	2.04588	2.0864	2.06622
209	2.33451	2.31375	2.25145	2.18496	2.29704	2.30274	2.24468	2.24806	2.27467	2.35454	2.17714	2.16316	2.10648	2.10592	2.1042	2.13159	2.17379	2.11909	2.13866	2.04391	2.13307	2.08045	2.07892	2.14951	2.1638	2.1436	2.09936	2.1669	2.14026	2.1173	2.14184	2.09956	2.07563	2.00354	2.09058	2.08559	2.0155	2.08346	2.11756	2.13851	2.08677	2.13052	2.22356	2.10086	2.05937	1.98744	1.95131	1.94588	1.95367
Fig 4a _ aha6/8/9 tip aligned kymograph
	V1	V2	V3	V4	V5	V6	V7	V8	V9	V10	V11	V12	V13	V14	V15	V16	V17	V18	V19	V20	V21	V22	V23	V24	V25	V26	V27	V28	V29	V30	V31	V32	V33	V34	V35	V36	V37	V38	V39	V40	V41	V42	V43	V44	V45	V46	V47	V48	V49
1	2.79159	2.81779	2.64926	2.50353	2.58017	2.53673	2.33367	2.18951	2.25601	2.28183	2.2363	2.21484	2.23683	2.29895	2.20888	2.25113	2.33099	2.27651	2.22914	2.22751	2.26773	2.34413	2.39609	2.32913	2.24903	2.21916	2.25539	2.26406	2.21777	2.28282	2.26583	2.31434	2.35664	2.28484	2.22485	2.18849	2.26217	2.2921	2.2986	2.30769	2.28866	2.2546	2.22257	2.2587	2.28864	2.27626	2.28619	2.31574	2.26877
2	2.273	2.39572	2.21192	2.25032	2.20715	2.16412	2.22724	2.26999	2.30278	2.25904	2.2663	2.26364	2.22146	2.22219	2.2595	2.25645	2.23534	2.25418	2.27475	2.2585	2.22189	2.20145	2.22722	2.23869	2.17923	2.20945	2.24623	2.22363	2.23213	2.26813	2.33377	2.31863	2.24811	2.21068	2.23472	2.26749	2.24466	2.25129	2.29798	2.22807	2.17391	2.21306	2.28004	2.31628	2.30318	2.26125	2.18375	2.10213	2.10482
3	2.63898	2.50939	2.57838	2.54401	2.48462	2.50228	2.37051	2.22337	2.25639	2.23351	2.28486	2.23044	2.32123	2.35554	2.25996	2.22657	2.24022	2.24556	2.28992	2.29301	2.266	2.24783	2.22664	2.24112	2.25773	2.26312	2.28848	2.31469	2.33809	2.38289	2.32544	2.27564	2.23399	2.24251	2.26329	2.32989	2.39871	2.36693	2.31192	2.29953	2.29657	2.24679	2.3038	2.35607	2.27234	2.2147	2.24833	2.30859	2.35016
4	2.32062	2.64249	2.36555	2.38884	2.31644	2.17733	2.12888	2.19169	2.13228	2.38401	2.29112	2.25922	2.18296	2.13795	2.15472	2.26016	2.24347	2.19346	2.17836	2.21753	2.13139	2.16511	2.23042	2.19051	2.22106	2.19039	2.14972	2.20251	2.15395	2.23698	2.2041	2.21837	2.30293	2.18811	2.2243	2.29228	2.24606	2.13291	2.17357	2.22921	2.25603	2.25787	2.19565	2.30494	2.34814	2.24523	2.21842	2.24118	2.23538
5	2.65263	2.65263	2.65263	2.28025	2.358	2.42678	2.35026	2.32936	2.44878	2.4848	2.45684	2.36954	2.35187	2.44447	2.42112	2.38864	2.43615	2.47169	2.42694	2.38544	2.374	2.36196	2.3895	2.3778	2.35594	2.41904	2.44262	2.45099	2.44129	2.35727	2.31144	2.29276	2.42254	2.47207	2.40604	2.39653	2.4328	2.45856	2.45621	2.40796	2.3422	2.36637	2.43277	2.40835	2.41138	2.47707	2.46418	2.39599	2.39004
6	2.47357	2.31438	2.41574	2.37966	2.22253	2.24372	2.35667	2.36535	2.38332	2.32203	2.35174	2.30838	2.26316	2.39462	2.37553	2.28697	2.29494	2.3073	2.35151	2.37645	2.35378	2.3399	2.30151	2.26885	2.28738	2.38148	2.38784	2.31593	2.3143	2.29976	2.29254	2.31373	2.25138	2.27665	2.32971	2.37005	2.35438	2.35359	2.30681	2.25125	2.24221	2.26608	2.27534	2.25785	2.22332	2.23029	2.29082	2.32134	2.30818
7	2.35364	2.60387	2.54187	2.3636	2.22316	2.14185	2.24028	2.3466	2.28344	2.28257	2.27052	2.36559	2.27759	2.23446	2.22609	2.19182	2.17853	2.17908	2.17207	2.21823	2.24094	2.23357	2.28556	2.37233	2.36499	2.25594	2.18946	2.13762	2.14753	2.19265	2.25766	2.25566	2.172	2.22606	2.2128	2.25677	2.36136	2.21942	2.15176	2.1517	2.22744	2.21631	2.16366	2.18335	2.28497	2.31132	2.18825	2.18721	2.18459
8	2.09161	2.08852	2.09574	2.07426	2.12365	2.12629	2.19847	2.20334	2.1477	2.18025	2.23366	2.21809	2.19955	2.19867	2.27925	2.224	2.2611	2.25989	2.15355	2.1371	2.17839	2.20579	2.22275	2.24963	2.23588	2.19539	2.18874	2.1551	2.1017	2.17655	2.21592	2.13133	2.14313	2.19803	2.22537	2.24804	2.24493	2.24434	2.19975	2.18514	2.21221	2.18802	2.2287	2.26083	2.19524	2.21294	2.27906	2.27804	2.22883
9	2.0445	2.33615	2.36089	2.09015	2.04719	1.96066	1.93785	2.02134	2.06255	2.12626	2.15437	2.11394	2.18303	2.1543	2.12986	2.18476	2.10192	2.1373	2.19667	2.22921	2.30603	2.24959	2.14082	2.08368	2.10612	2.10496	2.20133	2.14451	2.12584	2.1475	2.10842	2.10386	2.22547	2.12454	2.33885	2.3283	2.25975	2.17188	2.10645	2.16051	2.18701	2.19508	2.17591	2.17578	2.04779	2.14868	2.19967	2.20029	2.21103
10	2.76381	2.81249	2.30152	2.1565	2.27227	2.30947	2.17722	2.23345	2.32324	2.27224	2.32818	2.40097	2.26519	2.25151	2.28345	2.32881	2.3437	2.35599	2.29842	2.3831	2.43615	2.38339	2.32293	2.28854	2.27861	2.27812	2.34684	2.36656	2.37578	2.40821	2.45613	2.39668	2.23054	2.36513	2.3023	2.28428	2.32158	2.36978	2.39743	2.40248	2.29741	2.26633	2.24166	2.30142	2.25437	2.22428	2.25752	2.27734	2.30037
11	2.42672	2.30851	2.43926	2.32031	2.24385	2.48324	2.3053	2.2187	2.36618	2.34959	2.22189	2.21631	2.29927	2.22676	2.20107	2.22488	2.32829	2.30163	2.29827	2.31722	2.3666	2.39057	2.39012	2.30341	2.23936	2.22484	2.2193	2.24741	2.2656	2.25553	2.20561	2.20734	2.15045	2.27783	2.31598	2.24425	2.26728	2.29307	2.23364	2.20015	2.21923	2.23385	2.27365	2.21002	2.21478	2.28429	2.30993	2.27266	2.22961
12	2.31212	2.04695	2.33208	2.13771	2.05461	1.97556	2.17536	2.1539	2.30759	2.25954	2.36435	2.30041	2.26707	2.3138	2.35184	2.24265	2.32996	2.27306	2.16234	2.25529	2.27245	2.24545	2.3202	2.24095	2.17523	2.21679	2.21788	2.19725	2.28801	2.2905	2.31257	2.20528	2.24401	2.13542	2.14622	2.18413	2.23233	2.12501	2.13551	2.1688	2.21838	2.20171	2.18055	2.31276	2.18148	2.18382	2.25378	2.30156	2.26778
13	2.36513	2.18961	2.0815	2.06251	2.10243	2.12818	2.18791	2.15486	2.12238	2.14384	2.1286	2.14617	2.12145	2.24798	2.33022	2.20711	2.21331	2.18747	2.23169	2.1497	2.14913	2.16529	2.25158	2.19264	2.11891	2.13178	2.14198	2.1493	2.26128	2.29034	2.16926	2.23263	2.20822	2.2436	2.20095	2.15966	2.13738	2.18922	2.16	2.17066	2.13908	2.16212	2.19577	2.25627	2.23844	2.22849	2.23434	2.27091	2.23305
14	2.34473	2.55721	2.50154	2.61187	2.7193	2.54311	2.39246	2.41323	2.45083	2.41736	2.43338	2.46774	2.35338	2.33412	2.39004	2.45152	2.46406	2.45608	2.36429	2.29646	2.30558	2.41049	2.4321	2.33448	2.26498	2.28297	2.33263	2.40966	2.38981	2.30607	2.30267	2.33354	2.32685	2.34799	2.57283	2.45364	2.22479	2.31193	2.38868	2.41484	2.39562	2.30439	2.30419	2.33787	2.39192	2.43326	2.38957	2.34009	2.3303
15	2.5846	2.27464	2.22967	2.19409	2.25096	2.3202	2.64663	2.47152	2.4151	2.3341	2.34164	2.32603	2.37284	2.361	2.29382	2.3276	2.23093	2.2747	2.30015	2.28846	2.38173	2.35272	2.27952	2.25228	2.29634	2.32524	2.29007	2.22351	2.25904	2.34036	2.28356	2.3038	2.35738	2.29991	2.26881	2.34234	2.26688	2.31264	2.33939	2.23793	2.19258	2.185	2.25021	2.29013	2.29605	2.27852	2.31432	2.30297	2.23731
16	2.27332	2.45127	2.26837	2.09933	2.07456	2.23374	2.42668	2.28181	2.21911	2.2255	2.2367	2.22486	2.16288	2.30508	2.21729	2.27613	2.1051	2.08201	2.09421	2.17398	2.17792	2.22326	2.30524	2.19932	2.15077	2.16199	2.11407	2.1338	2.15147	2.0914	2.18499	2.18535	2.13691	2.14888	2.19243	2.10494	2.19943	2.21835	2.16828	2.13387	2.20595	2.15528	2.11553	2.12386	2.15192	2.17009	2.18384	2.19004	2.15975
17	2.32149	2.40539	2.21362	2.19577	2.2475	2.20365	2.28837	2.32214	2.33288	2.29951	2.2839	2.24566	2.19846	2.17522	2.19675	2.22137	2.19187	2.2132	2.29149	2.29806	2.3377	2.30811	2.25656	2.19183	2.14595	2.14678	2.14748	2.13453	2.18148	2.15051	2.18015	2.16092	2.09616	2.16284	2.16584	2.1775	2.19772	2.23618	2.2641	2.15681	2.1565	2.21091	2.1561	2.18576	2.24157	2.21889	2.18678	2.17234	2.1496
18	2.21022	2.28841	2.25662	2.20774	2.15846	2.25363	2.14809	2.15223	2.18736	2.22012	2.26729	2.24994	2.11001	2.0905	2.19338	2.16815	2.11355	2.13018	2.10891	2.16372	2.24307	2.21857	2.14715	2.13092	2.184	2.18449	2.17573	2.18638	2.19703	2.24567	2.25144	2.19764	2.18335	2.16661	2.0619	2.06063	2.12496	2.22916	2.21877	2.1347	2.12927	2.24043	2.26476	2.17536	2.17586	2.2191	2.20953	2.16046	2.19592
19	2.34378	2.16391	1.96038	2.04431	2.0887	2.28696	2.50877	2.41329	2.3747	2.35822	2.39853	2.38466	2.22209	2.1323	2.15803	2.2302	2.21374	2.26013	2.25898	2.27031	2.1985	2.16381	2.25187	2.25446	2.17399	2.15759	2.22909	2.25119	2.25971	2.22744	2.22756	2.25698	2.17606	2.15217	2.12889	2.22085	2.27549	2.19586	2.15554	2.23179	2.22038	2.14259	2.12343	2.14052	2.21329	2.21571	2.21401	2.19773	2.17267
20	2.58913	2.19552	2.09111	2.35257	2.26904	2.19773	2.25005	2.22915	2.24411	2.27196	2.29861	2.2699	2.22913	2.2662	2.29341	2.20107	2.30487	2.36958	2.28035	2.24581	2.29523	2.29243	2.33943	2.36669	2.24251	2.20203	2.27608	2.30139	2.29047	2.31008	2.33059	2.23914	2.2719	2.27911	2.15545	2.20852	2.23695	2.26863	2.20259	2.18765	2.25326	2.25674	2.27644	2.31892	2.31843	2.2433	2.23676	2.20711	2.18208
21	2.2394	2.18366	2.18097	2.19996	2.11696	2.17033	2.23855	2.28255	2.24564	2.14463	2.19046	2.25704	2.21299	2.23496	2.14769	2.09767	2.19188	2.32091	2.16174	2.22447	2.34444	2.33297	2.28286	2.25652	2.28553	2.31733	2.27392	2.20421	2.21265	2.24416	2.23841	2.23858	2.2364	2.23938	2.27517	2.24633	2.23847	2.25993	2.2401	2.27797	2.27255	2.33729	2.31027	2.28195	2.15998	2.12958	2.30466	2.25664	2.22801
22	1.88165	2.26176	2.31962	2.21384	2.22578	2.24009	2.182	2.23637	2.29352	2.25331	2.22213	2.2076	2.18157	2.19426	2.24253	2.23703	2.20563	2.24772	2.25819	2.22565	2.21918	2.23158	2.17171	2.12642	2.15999	2.19587	2.20751	2.17931	2.15943	2.20744	2.26306	2.25597	2.1799	2.20461	2.29936	2.28795	2.22326	2.25849	2.29757	2.21104	2.16585	2.1781	2.19579	2.19952	2.23257	2.24874	2.2088	2.17784	2.2074
23	2.50472	2.30509	2.23745	2.26255	2.20591	2.16337	2.26627	2.36423	2.42578	2.43761	2.41551	2.46631	2.39982	2.38222	2.23498	2.16113	2.37137	2.2694	2.48364	2.42049	2.45419	2.33794	2.36084	2.33096	2.2651	2.20831	2.1769	2.20373	2.2201	2.24039	2.25554	2.27309	2.3309	2.31843	2.40228	2.29534	2.28421	2.23681	2.22391	2.26493	2.29164	2.15803	2.25178	2.23333	2.19054	2.17424	2.35449	2.30396	2.34837
24	2.55363	2.38798	2.23489	2.21959	2.05827	2.10086	2.20413	2.28942	2.27422	2.19814	2.20608	2.25108	2.28703	2.30744	2.26805	2.25378	2.2816	2.25597	2.2676	2.22712	2.22744	2.30181	2.33432	2.26032	2.15335	2.16741	2.19423	2.17962	2.19914	2.23148	2.28008	2.29738	2.25868	2.23365	2.26121	2.26977	2.23659	2.20466	2.22014	2.18234	2.19944	2.27493	2.29085	2.28641	2.21948	2.18418	2.23127	2.24834	2.28168
25	2.48066	2.20976	2.46121	2.50743	2.37503	2.45065	2.42838	2.48073	2.45842	2.35548	2.3663	2.41702	2.36574	2.19893	2.17425	2.27886	2.27131	2.33001	2.25935	2.34798	2.33131	2.28987	2.20257	2.09912	2.12853	2.23895	2.17447	2.16183	2.24502	2.22225	2.19557	2.23019	2.2431	2.27309	2.16246	2.20596	2.31388	2.34918	2.27037	2.24653	2.16507	2.16683	2.22034	2.30966	2.31926	2.26113	2.30908	2.24265	2.27617
26	2.41659	2.16766	1.98657	2.2079	2.4979	2.52853	2.46177	2.24356	2.18744	2.28147	2.39981	2.45684	2.30444	2.30262	2.33033	2.42321	2.33996	2.29951	2.29928	2.22788	2.20411	2.2259	2.37878	2.34169	2.26222	2.3153	2.39977	2.40135	2.36507	2.40833	2.35326	2.31686	2.29583	2.24116	2.25984	2.34124	2.36205	2.29721	2.30423	2.29973	2.31275	2.3014	2.31652	2.24195	2.19234	2.17289	2.18277	2.13525	2.1128
27	2.61596	2.38599	2.56384	2.48683	2.48512	2.51468	2.57366	2.43486	2.45233	2.47429	2.42868	2.45748	2.35168	2.44496	2.40782	2.34579	2.45733	2.31441	2.42672	2.43185	2.36075	2.40626	2.33878	2.33348	2.24302	2.31198	2.33354	2.31889	2.3383	2.31557	2.33684	2.33372	2.39125	2.37169	2.28088	2.3351	2.4118	2.39023	2.3314	2.35228	2.27146	2.39903	2.4052	2.29966	2.25877	2.4238	2.3272	2.33897	2.33958
28	2.52083	2.36543	2.47669	2.49592	2.42469	2.32854	2.3517	2.38656	2.50261	2.4031	2.46642	2.33042	2.33109	2.45228	2.41277	2.39236	2.36321	2.37318	2.51757	2.44398	2.42079	2.36185	2.41519	2.37098	2.3351	2.46208	2.28328	2.43358	2.51287	2.48823	2.41849	2.43735	2.39712	2.36772	2.39605	2.42929	2.41527	2.37466	2.52501	2.4232	2.45104	2.44102	2.46885	2.4256	2.48176	2.26253	2.33746	2.4163	2.41604
29	2.74646	2.73095	2.38016	2.14604	2.21361	2.33453	2.54041	2.45524	2.36709	2.39136	2.42288	2.35987	2.22634	2.15271	2.264	2.3154	2.34752	2.29798	2.35786	2.38591	2.36724	2.35045	2.48324	2.38759	2.3259	2.336	2.29378	2.28686	2.2567	2.32892	2.32481	2.32987	2.34724	2.26269	2.1972	2.22521	2.22028	2.25945	2.31814	2.37484	2.32007	2.3	2.34439	2.3316	2.30325	2.36186	2.34073	2.27009	2.30883
30	2.36113	2.24101	2.44738	2.44337	2.51052	2.39609	2.53045	2.7575	2.65001	2.51462	2.40933	2.43027	2.51257	2.51186	2.58348	2.5623	2.47826	2.40557	2.35351	2.43195	2.4523	2.47735	2.49553	2.54449	2.42785	2.44449	2.39358	2.39199	2.49063	2.50754	2.50941	2.41818	2.41373	2.44006	2.44673	2.37765	2.27454	2.25863	2.35288	2.36544	2.31642	2.33051	2.34286	2.35896	2.34066	2.42205	2.41576	2.41658	2.42845
31	2.27852	2.46189	2.50128	2.40533	2.32249	2.33536	2.36858	2.27853	2.31206	2.37054	2.41896	2.46007	2.35954	2.38331	2.47244	2.37751	2.29135	2.2693	2.37692	2.39376	2.3117	2.27883	2.29201	2.36518	2.31391	2.29731	2.40357	2.46776	2.50938	2.44973	2.37189	2.3763	2.39475	2.36762	2.37256	2.35318	2.32837	2.36856	2.37343	2.32785	2.38835	2.41471	2.31692	2.32427	2.33778	2.32842	2.34512	2.29669	2.31603
32	2.79834	2.54322	2.83901	2.67347	2.63252	2.45106	2.42077	2.34381	2.29533	2.38311	2.34734	2.31505	2.38956	2.47481	2.3413	2.2967	2.3338	2.35522	2.43284	2.38617	2.36513	2.41992	2.18415	2.26199	2.3661	2.26965	2.42432	2.40247	2.40112	2.3836	2.38651	2.32865	2.34159	2.32722	2.25023	2.23069	2.28622	2.27305	2.32852	2.35277	2.25935	2.23506	2.353	2.36817	2.25382	2.26252	2.26095	2.25637	2.23094
33	2.59549	2.4002	2.27131	2.37246	2.37339	2.32533	2.30189	2.27564	2.25868	2.28558	2.28872	2.28402	2.36829	2.32788	2.35845	2.47268	2.38189	2.32035	2.2582	2.24718	2.29451	2.42212	2.31569	2.19519	2.2109	2.29216	2.36625	2.20797	2.21182	2.28864	2.25356	2.19737	2.20916	2.21673	2.16274	2.14281	2.20963	2.1891	2.18859	2.22665	2.22905	2.19614	2.15988	2.17986	2.19785	2.21328	2.20438	2.2148	2.17973
34	2.0554	2.24863	2.21397	2.12602	2.15209	2.20292	2.19966	2.22002	2.16036	2.2078	2.27523	2.25754	2.27812	2.24011	2.18813	2.36917	2.31686	2.21178	2.20679	2.19301	2.26197	2.27651	2.19139	2.18931	2.19524	2.26109	2.18478	2.20004	2.25358	2.21371	2.22449	2.25936	2.24712	2.23693	2.15305	2.13988	2.18548	2.23059	2.23969	2.25036	2.2417	2.1669	2.18317	2.23601	2.26815	2.23315	2.27958	2.26009	2.22151
35	2.01804	2.02764	2.34147	2.17255	2.02912	2.03279	2.08242	2.21627	2.20861	2.19233	2.22351	2.15657	2.17809	2.28263	2.25173	2.12799	2.14131	2.16873	2.13068	2.1209	2.17262	2.20726	2.19696	2.16742	2.15255	2.09028	2.11408	2.1458	2.13008	2.10048	2.13908	2.20893	2.20249	2.13989	2.14412	2.20238	2.237	2.22258	2.23494	2.25598	2.2434	2.24402	2.28737	2.2901	2.27759	2.24169	2.2024	2.22987	2.17082
36	2.11526	2.25631	2.31349	2.46159	2.3939	2.26925	2.21756	2.32544	2.24107	2.09696	2.06136	2.16282	2.19849	2.22083	2.26919	2.19816	2.2655	2.28712	2.18847	2.14858	2.11596	2.20547	2.25482	2.23627	2.17362	2.26878	2.31916	2.17814	2.21529	2.30641	2.26133	2.20003	2.23528	2.29113	2.15992	2.17699	2.19416	2.21658	2.19265	2.22942	2.23209	2.19133	2.14213	2.22211	2.19726	2.15578	2.12343	2.13803	2.16049
37	2.26869	2.43991	2.52524	2.19697	2.13271	2.24931	2.35324	2.41055	2.39211	2.23727	2.29084	2.23592	2.22452	2.19487	2.11967	2.17548	2.16738	2.31633	2.27696	2.23422	2.27444	2.20606	2.18196	2.26363	2.27298	2.23027	2.19266	2.18637	2.22704	2.18714	2.16805	2.26906	2.2239	2.10611	2.14672	2.1504	2.11729	2.20402	2.17152	2.20848	2.2105	2.20625	2.29939	2.16384	2.25602	2.23194	2.20042	2.24351	2.20904
38	2.18456	2.49777	2.51125	2.40649	2.44212	2.38304	2.29257	2.23044	2.25267	2.3602	2.35115	2.27346	2.26951	2.1807	2.19277	2.19073	2.32506	2.3203	2.23336	2.17774	2.12104	2.18466	2.2277	2.32884	2.2344	2.20185	2.17781	2.27718	2.29148	2.27424	2.26291	2.23277	2.235	2.20994	2.17141	2.15716	2.22272	2.25455	2.1973	2.24963	2.21039	2.17255	2.05174	2.11539	2.198	2.24143	2.19972	2.24042	2.1909
39	2.43032	2.13624	1.98314	2.24344	2.13079	2.12306	2.18197	2.1249	2.21693	2.19626	2.24131	2.21978	2.18916	2.27543	2.22339	2.14805	2.22604	2.27306	2.26676	2.22009	2.23839	2.27758	2.24517	2.33842	2.18015	2.28658	2.29702	2.27031	2.17233	2.21983	2.32045	2.26266	2.22268	2.18851	2.1858	2.21739	2.23926	2.20685	2.24605	2.2361	2.25478	2.28585	2.29391	2.25159	2.32293	2.25798	2.192	2.2109	2.24475
40	2.29301	2.27475	2.17368	2.09009	2.06267	2.05244	2.10324	2.16172	2.21407	2.27029	2.2193	2.17786	2.22497	2.17794	2.13629	2.17848	2.22696	2.19832	2.22669	2.25955	2.30928	2.29083	2.26118	2.27078	2.21075	2.16627	2.21734	2.22835	2.19545	2.15813	2.15044	2.18076	2.15672	2.11731	2.12414	2.19161	2.23304	2.21558	2.17773	2.14245	2.10877	2.11578	2.10818	2.1555	2.21692	2.18241	2.14706	2.1466	2.10176
41	2.49932	2.2638	2.35272	2.36271	2.28916	2.25671	2.20051	2.24093	2.33282	2.25784	2.19744	2.23628	2.30117	2.33121	2.28438	2.22554	2.21184	2.2256	2.24765	2.27608	2.23654	2.16506	2.13873	2.11741	2.12902	2.17661	2.14389	2.06099	2.03244	2.02524	2.04165	2.0908	2.10825	2.11301	2.14745	2.15667	2.13394	2.12543	2.14272	2.1971	2.21332	2.16482	2.18005	2.18979	2.17542	2.1688	2.14195	2.13708	2.17457
42	2.12132	2.25003	2.2667	2.41048	2.35344	2.36571	2.38233	2.38245	2.4681	2.23099	2.19896	2.25919	2.30747	2.27682	2.28988	2.29591	2.29192	2.2667	2.18986	2.21888	2.23596	2.23076	2.18662	2.22351	2.19772	2.34909	2.32744	2.35854	2.24438	2.20718	2.22633	2.27179	2.28797	2.22124	2.22399	2.27421	2.27527	2.24545	2.14994	2.08376	2.19278	2.25512	2.24519	2.23851	2.23664	2.13254	2.17613	2.24984	2.18958
43	2.18852	2.38534	2.56543	2.30173	2.14586	2.20996	2.28611	2.43776	2.36499	2.29263	2.28073	2.27945	2.34136	2.37611	2.32893	2.30718	2.2887	2.32216	2.22513	2.19897	2.2342	2.2265	2.2153	2.24883	2.18303	2.18145	2.23379	2.21214	2.21511	2.17794	2.12325	2.11591	2.16188	2.15828	2.1747	2.19632	2.19981	2.15924	2.17363	2.20608	2.1569	2.17567	2.16974	2.09776	2.17266	2.08073	2.24222	2.27655	2.21754
44	2.46323	2.38154	2.39161	2.65111	2.44646	2.35313	2.48702	2.4782	2.37178	2.41552	2.62728	2.53387	2.45402	2.3862	2.35795	2.41795	2.39485	2.4765	2.53025	2.52796	2.47363	2.43311	2.45018	2.32289	2.4651	2.51095	2.396	2.39379	2.44258	2.44562	2.4138	2.4067	2.36706	2.33602	2.31413	2.35207	2.35524	2.37791	2.3538	2.29176	2.30871	2.37122	2.33425	2.41367	2.33602	2.32068	2.32676	2.36924	2.31588
45	2.1358	2.104	1.99783	2.06414	2.28739	2.29185	2.32222	2.46296	2.47962	2.38241	2.31076	2.33316	2.39189	2.3199	2.27218	2.2429	2.33764	2.3165	2.24191	2.32806	2.41077	2.39946	2.21562	2.21928	2.28055	2.2737	2.31756	2.31746	2.30974	2.27683	2.28567	2.32606	2.40727	2.41913	2.39327	2.3356	2.28381	2.25915	2.28004	2.3036	2.30688	2.31145	2.28858	2.25139	2.22324	2.24483	2.29138	2.324	2.34635
46	2.4332	2.50616	2.43234	2.38714	2.27836	2.26481	2.41833	2.4087	2.38949	2.42926	2.46007	2.4814	2.43783	2.34875	2.3253	2.34428	2.35232	2.43363	2.46683	2.39103	2.38852	2.42874	2.34608	2.35338	2.40909	2.38401	2.37594	2.37229	2.35524	2.35203	2.31902	2.33634	2.38447	2.37999	2.38067	2.40494	2.37073	2.30123	2.32067	2.34182	2.31897	2.32808	2.37215	2.38184	2.38936	2.38626	2.2903	2.26399	2.32668
47	2.66414	2.38953	2.31811	2.52765	2.48015	2.20787	2.22598	2.5132	2.57095	2.47356	2.41553	2.39718	2.3764	2.31641	2.29871	2.31614	2.32195	2.30774	2.41467	2.42867	2.35026	2.34719	2.32611	2.35806	2.3951	2.37434	2.30151	2.24169	2.27179	2.34147	2.36857	2.3683	2.33514	2.34156	2.35052	2.34537	2.35109	2.30888	2.28527	2.31342	2.32211	2.31151	2.28735	2.25086	2.23289	2.24581	2.36574	2.42966	2.32122
48	2.87713	2.8697	2.52558	2.34527	2.50939	2.61826	2.56359	2.36123	2.2453	2.34112	2.38318	2.35504	2.39732	2.48012	2.46453	2.35555	2.36196	2.36849	2.31189	2.22232	2.20576	2.28417	2.2999	2.34945	2.35152	2.29774	2.2881	2.29091	2.37082	2.46501	2.36863	2.3847	2.4284	2.36031	2.3541	2.35237	2.29381	2.36713	2.37181	2.28046	2.29905	2.35093	2.35801	2.30821	2.25899	2.26098	2.28985	2.3087	2.35396
49	2.68641	2.4811	2.55566	2.54663	2.56776	2.3781	2.33339	2.42714	2.44097	2.49146	2.57228	2.51843	2.42558	2.45734	2.47706	2.39363	2.37875	2.4077	2.48063	2.48774	2.52206	2.53885	2.55918	2.4963	2.46754	2.54223	2.48318	2.47595	2.5115	2.50517	2.49192	2.42836	2.43337	2.36946	2.33434	2.39002	2.49983	2.5283	2.53255	2.48521	2.4704	2.43734	2.49266	2.49036	2.41615	2.45704	2.44856	2.40135	2.48725
50	2.70597	2.37538	2.48613	2.39509	2.36622	2.32478	2.51091	2.57677	2.58055	2.51043	2.4052	2.33738	2.23022	2.30393	2.40646	2.35782	2.30081	2.33432	2.37925	2.43123	2.40366	2.43824	2.52263	2.44579	2.35254	2.38256	2.44187	2.44347	2.40447	2.40546	2.42486	2.39932	2.35798	2.32692	2.36326	2.4019	2.37211	2.38115	2.3659	2.39866	2.38224	2.29672	2.32004	2.35856	2.35254	2.34914	2.34308	2.3633	2.33191
51	2.57402	2.1633	2.28319	2.36453	2.2106	2.3175	2.4516	2.46924	2.39558	2.3566	2.4579	2.56787	2.50748	2.5003	2.40609	2.30506	2.35778	2.41555	2.36367	2.44879	2.51784	2.41187	2.45112	2.40354	2.51279	2.42338	2.40104	2.34701	2.28696	2.32436	2.36427	2.32648	2.36126	2.53217	2.45233	2.40612	2.30374	2.35456	2.4035	2.43558	2.41666	2.3699	2.34813	2.35108	2.49429	2.44049	2.4887	2.4624	2.36451
52	2.595	2.595	2.10436	2.05912	2.16187	2.25323	2.51203	2.31688	2.3427	2.35229	2.32284	2.2752	2.23409	2.3207	2.26769	2.16391	2.25058	2.32457	2.28091	2.25102	2.26671	2.20737	2.19306	2.27053	2.38151	2.32802	2.34118	2.31452	2.24019	2.27205	2.24039	2.28209	2.38804	2.21538	2.19943	2.23527	2.17335	2.2495	2.21327	2.19099	2.20266	2.26527	2.29912	2.27534	2.26153	2.22242	2.19665	2.2164	2.25904
53	2.41742	2.47149	2.13787	2.38566	2.2979	2.07534	2.27401	2.27363	2.2577	2.24028	2.12867	2.19966	2.17462	2.13731	2.18468	2.15079	2.1837	2.0262	2.12104	2.14475	2.1865	2.17981	2.1732	2.15055	2.17071	2.14362	2.14773	2.14958	2.22044	2.2277	2.15434	2.17153	2.27021	2.1492	2.09562	2.14761	2.16027	2.11819	2.12879	2.19771	2.10249	2.13236	2.09368	2.10259	2.16149	2.19162	2.08931	2.11195	2.14318
54	2.26386	2.14724	2.22853	2.18069	2.09114	2.11914	2.0647	2.07534	2.20105	2.14208	2.26407	2.12317	2.07754	2.14184	2.14225	2.09412	2.12047	2.10857	2.2147	2.22026	2.19962	2.12994	2.15944	2.24557	2.10549	2.0602	2.14871	2.16222	2.17236	2.16942	2.14036	2.12898	2.12042	2.15105	2.14752	2.12401	2.11926	2.21076	2.16383	2.14101	2.18043	2.2292	2.22572	2.16059	2.13809	2.11998	2.07796	2.08063	2.14114
55	2.26972	2.53272	2.38423	2.05722	2.02804	2.20699	2.39839	2.36231	2.27048	2.29419	2.35905	2.30691	2.21384	2.18308	2.20006	2.26794	2.25972	2.18291	2.20701	2.23188	2.17089	2.21864	2.32617	2.28734	2.21132	2.20926	2.24954	2.35317	2.37766	2.30145	2.27749	2.24592	2.21125	2.20307	2.1907	2.17624	2.17788	2.22595	2.16733	2.17282	2.25835	2.24271	2.20726	2.21808	2.22211	2.2394	2.22944	2.20617	2.21441
56	2.41972	2.52229	2.39089	2.21933	2.40049	2.38249	2.12785	2.11358	2.17293	2.22546	2.22854	2.26297	2.15438	2.16023	2.20103	2.19616	2.17903	2.20459	2.22438	2.16143	2.208	2.22436	2.18601	2.11521	2.09874	2.1442	2.06581	2.16946	2.16689	2.14403	2.20761	2.17769	2.14084	2.15046	2.2097	2.18652	2.10542	2.15113	2.18815	2.16228	2.10704	2.09494	2.14369	2.15641	2.15767	2.14985	2.15882	2.14371	2.17223
57	1.97051	1.85965	2.05671	1.96802	1.97977	1.87636	2.06216	2.03275	1.98558	2.00996	2.13892	1.94174	2.03806	2.07681	2.1327	2.10008	2.07328	2.06346	2.19862	2.07527	2.17104	2.12334	2.10599	2.13149	2.10052	2.08114	2.00709	2.137	2.23011	2.21644	2.10015	2.17088	2.08793	2.03704	2.13533	2.20793	2.10042	2.1161	2.1076	2.11276	2.07766	2.16215	2.22732	2.16349	2.13127	2.15977	2.1351	2.08101	2.06753
58	2.2105	2.40759	2.2546	2.03412	2.24969	2.28174	2.24932	2.27549	2.22493	2.25306	2.24306	2.35926	2.24747	2.33505	2.32863	2.23192	2.25037	2.31353	2.37411	2.31818	2.35063	2.29602	2.22849	2.18425	2.32014	2.27689	2.25677	2.23928	2.22687	2.30704	2.18271	2.22565	2.2457	2.32573	2.11378	2.20471	2.2388	2.27917	2.23082	2.23333	2.2529	2.2198	2.17702	2.15237	2.18657	2.17967	2.11919	2.17062	2.17006
59	2.42906	1.94888	2.20154	1.93827	2.19762	2.23024	2.18949	2.26865	2.20719	2.14692	2.10405	2.16446	2.1374	2.13041	2.17518	2.17464	1.98584	2.01725	2.12894	2.14104	2.07848	2.1498	2.21186	2.14845	2.11727	2.33326	2.12221	2.25297	2.28485	2.16705	2.20419	2.19819	2.15459	2.25904	2.17971	2.19754	2.13917	2.19568	2.11291	2.18413	2.15743	2.16195	2.10401	2.12667	2.13784	2.10859	2.14889	2.111	2.12604
60	2.30563	2.71369	2.35593	2.10423	2.13645	2.20207	2.19812	2.23386	2.26661	2.28014	2.1709	2.06565	2.08123	2.10262	2.14949	2.17862	2.16993	2.19377	2.14478	2.18675	2.1833	2.15991	2.13756	2.06081	2.04582	2.17061	2.14233	2.16365	2.17993	2.15821	2.16062	2.12483	2.13317	2.08858	2.16018	2.10338	2.10365	2.11535	2.06386	2.07877	2.19816	2.12449	2.03913	2.03108	2.03492	2.11674	2.22479	2.20445	2.15246
61	2.35926	2.48486	2.43087	2.29353	2.33256	2.31003	2.38282	2.35597	2.30499	2.21591	2.24235	2.35613	2.41697	2.2607	2.30492	2.2966	2.29786	2.32183	2.26199	2.22694	2.19778	2.15474	2.19748	2.25141	2.22857	2.27827	2.39931	2.32541	2.31557	2.26047	2.25957	2.28818	2.34313	2.32928	2.25337	2.1963	2.29093	2.23207	2.2661	2.19069	2.21099	2.24679	2.28929	2.28522	2.21543	2.21679	2.1754	2.14082	2.15806
62	2.09377	2.20179	2.33487	2.0388	2.01118	2.10495	2.15582	2.08539	2.06329	2.1586	2.20361	2.1566	2.05026	2.10588	2.15935	2.13708	2.12772	2.12555	2.1444	2.12713	2.13548	2.14389	2.13593	2.11267	2.15653	2.18507	2.20752	2.17796	2.1603	2.17986	2.22768	2.23448	2.19744	2.2001	2.11796	2.1612	2.19452	2.18063	2.20317	2.21844	2.21133	2.23968	2.20982	2.14205	2.13666	2.15075	2.17079	2.1475	2.08107
63	2.49443	2.56841	2.45019	2.48234	2.35157	2.54366	2.4888	2.22166	2.31811	2.51244	2.39712	2.37166	2.46113	2.40172	2.31103	2.25739	2.32406	2.34837	2.30564	2.38613	2.46702	2.39962	2.41403	2.40404	2.33526	2.32505	2.36296	2.31903	2.28679	2.26135	2.37777	2.3996	2.39302	2.3432	2.28085	2.2804	2.28479	2.31271	2.43546	2.41713	2.35052	2.34349	2.31053	2.31601	2.26204	2.24988	2.2775	2.24778	2.30399
64	2.17294	2.05786	2.26649	2.19618	2.14969	2.1986	2.23927	2.09426	2.26474	2.24636	2.22331	2.24503	2.21433	2.25928	2.23755	2.31107	2.32311	2.22555	2.16648	2.1895	2.16553	2.16276	2.24691	2.32897	2.31153	2.32513	2.28541	2.17033	2.2378	2.37663	2.30269	2.28226	2.25685	2.26866	2.25718	2.28944	2.28066	2.24684	2.2687	2.1579	2.18591	2.27095	2.2762	2.34185	2.33478	2.31926	2.33214	2.30714	2.31478
65	2.28245	2.66987	2.62997	2.39774	2.4038	2.3762	2.40952	2.39035	2.27549	2.4177	2.48276	2.43279	2.36835	2.31953	2.28273	2.32706	2.29727	2.29603	2.31448	2.26607	2.2684	2.41381	2.50861	2.33243	2.26411	2.31569	2.3188	2.33483	2.38047	2.37339	2.351	2.31189	2.30577	2.29313	2.36433	2.38846	2.35697	2.33495	2.30268	2.31757	2.39785	2.42915	2.33969	2.3567	2.35072	2.31516	2.32868	2.39087	2.40188
66	2.51382	2.51382	2.43113	2.68549	2.32702	2.66597	2.75344	2.40666	2.61402	2.57762	2.58771	2.36879	2.45744	2.59591	2.57286	2.47837	2.38113	2.3923	2.66972	2.50329	2.35002	2.31045	2.40481	2.49442	2.46566	2.40539	2.48393	2.51735	2.50866	2.46548	2.45203	2.45131	2.38336	2.48951	2.48923	2.46234	2.45127	2.3943	2.4172	2.42658	2.33281	2.25449	2.44918	2.41066	2.47875	2.45944	2.40701	2.36476	2.35119
67	2.79517	2.59094	2.63327	2.78394	2.64473	2.54465	2.67555	2.69226	2.57327	2.57125	2.59413	2.67787	2.6588	2.53742	2.48654	2.51752	2.56367	2.63786	2.72812	2.62979	2.48986	2.49257	2.5204	2.56609	2.52217	2.49071	2.50513	2.6976	2.67817	2.54028	2.51822	2.49255	2.56587	2.62705	2.61695	2.67068	2.67819	2.5847	2.61792	2.58647	2.78007	2.5668	2.50665	2.5815	2.46919	2.43351	2.53922	2.51205	2.43228
68	2.60616	2.62898	2.60857	2.39406	2.39981	2.39559	2.36376	2.2654	2.35811	2.53914	2.39686	2.48036	2.40567	2.37669	2.34346	2.33351	2.45042	2.44082	2.43996	2.46889	2.37469	2.40053	2.45104	2.38263	2.41182	2.53124	2.39842	2.36637	2.46221	2.47155	2.44666	2.47551	2.48966	2.46289	2.5131	2.51367	2.41576	2.37151	2.42351	2.46287	2.45102	2.28638	2.39323	2.43405	2.30315	2.35005	2.40795	2.48488	2.47053
69	2.26209	2.33572	2.25667	2.239	2.32964	2.41871	2.4837	2.39805	2.31925	2.4539	2.55837	2.47671	2.35451	2.27553	2.2663	2.25278	2.303	2.42463	2.39105	2.36764	2.36082	2.32377	2.34399	2.34238	2.35767	2.45574	2.49101	2.40879	2.3928	2.4384	2.40845	2.29473	2.20091	2.2652	2.33666	2.2952	2.32423	2.40632	2.39485	2.31703	2.35461	2.30694	2.24539	2.39041	2.45509	2.40695	2.35038	2.33541	2.35227
70	1.87228	2.0606	2.38243	2.41957	2.36141	2.232	2.24839	2.21711	2.20608	2.27161	2.16529	2.17387	2.25851	2.1172	2.16693	2.1951	2.20225	2.2033	2.22553	2.23645	2.23974	2.19291	2.26795	2.23733	2.18831	2.22314	2.26757	2.27166	2.17634	2.23826	2.25249	2.2299	2.24546	2.29529	2.2903	2.26314	2.15016	2.12048	2.15608	2.19818	2.24506	2.23304	2.32614	2.34461	2.26416	2.18461	2.17098	2.28402	2.35343
71	2.199	2.29684	2.38342	2.25156	2.12059	2.00019	2.14619	1.98768	2.08547	2.18627	2.43958	2.31048	2.15143	2.11128	2.09938	2.13068	2.12789	2.11606	2.19837	2.10156	2.1859	2.10509	2.12512	2.1072	2.09932	2.13202	2.14522	2.1442	2.06472	2.15641	2.16918	2.20584	2.12133	2.1235	2.06665	2.09117	2.191	2.15296	2.11206	2.19872	2.1415	2.07573	2.08516	2.18658	2.1814	2.12656	2.05043	2.0823	2.05799
72	2.07933	2.07998	1.91349	2.03262	2.14585	2.04683	2.07882	2.10274	2.22731	2.06334	2.15126	2.19453	2.24833	2.06892	2.1051	2.22263	2.12085	2.07382	2.09275	2.21519	2.06313	2.08144	2.08425	2.07892	2.09881	2.12068	2.17983	2.05757	2.06249	2.07726	2.08529	2.05625	2.08994	2.02632	2.14667	2.06357	2.1246	2.06482	2.05238	2.09275	2.15115	2.20329	2.19441	2.12441	2.19277	2.0779	2.11162	2.04643	2.06336
73	1.88702	1.95777	2.12599	2.28554	2.19944	2.23697	2.18629	2.1417	2.20675	2.17261	2.21473	2.24382	2.30077	2.1721	2.22446	2.3018	2.24613	2.2201	2.31963	2.20283	2.21144	2.15607	2.202	2.18831	2.21241	2.22615	2.21437	2.1764	2.12586	2.13853	2.17469	2.14895	2.10835	2.07137	2.1471	2.14433	2.17899	2.17166	2.13605	2.12078	2.12762	2.14257	2.2628	2.20772	2.14602	2.11767	2.12284	2.164	2.15048
74	2.00662	2.01871	2.07579	2.00805	1.9842	2.06475	2.08503	2.03547	2.06552	2.02332	2.04427	2.07718	1.99977	2.06542	2.16652	2.11072	2.08706	2.08604	2.0374	2.06133	2.16035	2.14794	2.09679	2.17636	2.17855	2.06008	2.11787	2.09132	2.07008	2.13976	2.09569	2.08592	2.0809	2.07002	2.01248	2.00378	2.02279	2.02271	2.05895	2.14515	2.11556	2.08965	2.08391	2.06522	2.06482	2.03	2.00227	2.06919	2.14497
75	1.96732	1.88055	1.80215	1.83067	2.05291	2.22185	2.1577	2.0424	2.02975	2.09373	2.01163	2.06748	2.16835	2.09461	2.00662	2.10143	2.1607	2.00378	1.97872	1.97778	1.99082	2.07404	2.10744	2.11544	2.12973	2.12086	2.07297	2.08512	2.10256	2.02454	2.00688	2.058	2.11232	2.1098	2.04095	2.01	2.0378	2.0494	2.07594	2.07677	2.06083	2.09105	2.15736	2.16626	2.079	2.0487	2.08888	2.07559	2.02541
76	2.27071	2.27568	2.14356	2.24422	2.18591	2.14456	2.19821	2.30933	2.14673	2.07748	2.07519	2.20399	2.10804	2.15308	2.16212	2.12229	2.09026	2.09064	2.11141	2.19343	2.17589	2.16403	2.07906	2.07073	2.10739	2.12105	2.08906	2.06433	2.03344	2.12257	2.16151	2.10734	2.08789	2.14632	2.1893	2.10327	2.12714	2.14802	2.12258	2.08288	2.0208	2.11931	2.09161	2.06231	2.20024	2.03211	2.08408	2.16743	2.15999
77	2.02567	2.19266	2.00919	2.08887	2.20457	2.05119	1.911	2.06286	2.16278	2.04239	2.08005	2.05047	2.0896	2.04775	2.18979	2.0092	2.19021	2.13805	2.13858	2.16583	2.09963	2.03325	2.0261	2.04581	2.12037	2.07237	2.09799	2.13321	2.10516	2.10805	2.01204	2.06683	2.04592	2.03389	2.04494	2.18034	2.0753	2.16037	2.15031	2.22396	2.19052	2.19399	2.09375	2.07133	2.1296	2.00325	2.10891	2.17592	2.19168
78	1.82756	1.71111	1.82016	1.70702	1.74243	1.7526	1.87221	1.91473	1.87365	1.9079	2.046	2.02268	1.99033	1.97611	1.93153	2.00149	2.00098	1.94416	2.0088	1.99155	1.97152	2.03833	2.03031	1.99811	2.02398	2.00986	2.01842	1.99966	2.15066	2.19662	2.11194	2.03354	2.04602	2.04762	2.0834	2.10359	2.14335	2.12662	2.11765	2.03397	2.0776	1.97553	2.02889	2.22728	2.12061	2.03968	2.15844	2.12465	2.0805
79	1.57864	1.83501	1.91305	1.91075	1.90468	1.90264	1.86208	1.90999	2.12835	2.07774	2.07333	2.04789	2.0364	2.13547	2.04723	2.00667	2.0352	2.09189	2.04782	1.98926	2.03185	2.01193	2.05939	2.10075	1.98124	2.04879	2.0507	2.07477	2.03218	2.04473	2.06429	2.02466	2.02634	2.00575	2.01272	2.14431	2.13142	2.00055	2.02567	2.04228	1.97127	2.01536	1.92833	2.03235	1.93007	1.89414	1.98719	2.02887	2.12176
80	1.73097	2.06191	2.13268	2.04171	2.03969	1.98837	2.04819	2.00224	2.11456	1.99974	1.99017	2.0879	2.13103	2.19165	2.09782	1.99542	2.06888	2.01114	2.08773	2.05753	2.07146	2.18491	2.13181	2.043	2.00155	2.00855	2.16605	2.0623	2.02763	2.09013	2.0838	2.07974	2.09089	2.0898	2.10888	2.07607	1.95333	2.0692	2.07417	2.01437	2.0289	2.04389	2.08924	2.15313	2.07471	1.98404	2.13697	2.0582	1.99639
81	1.7259	1.88827	2.07941	2.01859	2.00098	2.00703	2.04657	2.20817	2.31995	2.17403	2.17312	2.16494	2.13165	2.07487	2.17694	2.17246	2.20384	2.1699	2.18947	2.22181	2.20013	2.2425	2.20481	2.14854	2.15922	2.25479	2.29085	2.16611	2.07909	2.18961	2.15079	2.1489	2.30062	2.26474	2.29211	2.16342	2.13557	2.1191	2.08807	2.12154	2.06607	2.16587	2.22489	2.28519	2.24007	2.23439	1.99783	2.10722	2.1414
82	2.09281	1.95288	1.91597	1.96712	2.16362	2.15352	2.13992	2.06979	2.12696	2.19014	2.29515	2.14431	2.10381	2.0766	2.11131	2.08851	2.09442	2.06702	2.05869	2.10538	2.07877	2.00755	2.01843	2.00239	2.09439	2.1125	2.05791	2.02014	2.05297	2.07311	2.11599	2.10067	2.13446	2.1469	2.1406	2.10487	2.13924	2.08827	2.08249	2.12628	2.09199	2.06764	2.08817	2.03049	2.08205	2.11424	2.09018	2.09154	2.04465
83	1.88459	1.82207	1.85815	1.93223	1.97267	1.89132	1.89333	2.01395	2.08387	2.05727	2.04829	2.0497	2.02855	2.02365	1.97065	1.91314	2.05503	2.09593	2.0932	2.12054	2.02733	1.94564	1.96781	1.99502	2.0217	2.05451	2.0293	2.07675	2.10001	2.03383	2.01489	2.01901	1.98123	1.96208	2.01677	1.92381	1.98505	2.00568	2.04234	2.04357	2.05455	2.07857	2.04055	1.98831	2.00249	1.98127	2.01023	2.00482	1.95681
84	1.78679	1.93608	2.23962	2.23315	1.95389	1.86521	1.98714	2.0362	2.079	2.08539	2.05114	2.07102	2.06431	2.03945	2.10236	2.12061	2.08728	2.01992	2.01057	2.01989	2.03563	2.05906	2.00744	1.99743	2.06306	2.09615	1.98224	1.97716	2.02805	2.0218	2.03813	2.05252	1.9691	1.97871	2.03128	2.04755	2.05931	2.0981	2.03892	1.9658	2.00736	2.05781	2.049	2.10554	2.03768	2.04171	2.0365	1.97844	1.96789
85	1.6048	1.72946	2.13936	2.25016	2.14724	2.0747	2.1354	2.10703	2.09747	2.14779	2.14397	2.05807	1.99254	2.05854	1.96236	1.94909	1.96966	1.89742	1.95651	2.03232	2.09175	1.96864	2.09452	2.12277	2.11909	2.04329	2.03084	2.00777	2.02962	1.99985	2.15946	2.08422	2.08991	2.05901	1.98957	2.00354	2.10977	2.08203	1.98013	2.00091	2.06586	2.01909	2.05626	2.06865	2.07339	2.04152	1.92703	2.0265	2.10645
86	2.28692	2.16106	1.95922	1.94353	2.06673	2.02717	2.14229	2.12218	2.08364	2.08577	2.09342	1.9986	2.07704	2.02892	1.99075	1.96238	2.02514	2.09159	2.08473	2.08469	2.0763	2.02126	2.05152	2.10137	2.05829	1.99816	2.03161	2.04666	1.97644	2.01257	2.00521	2.03599	2.07292	2.07702	1.99643	1.96117	1.96085	2.04545	2.03644	2.07875	1.99685	2.0356	2.06758	2.11986	2.11689	2.14232	2.21294	2.10837	2.06744
87	1.9523	1.98249	1.98521	1.93187	2.09614	2.11885	1.98601	1.99109	2.06035	2.10298	2.07923	2.04348	2.12296	1.92945	2.04303	2.02838	1.99877	2.03779	2.03898	2.03198	2.03251	2.05618	2.07969	2.12497	2.05945	1.98621	2.09507	2.17612	2.04157	2.0325	2.05718	2.06075	2.08278	2.08938	2.08528	2.02247	2.00624	2.04377	2.06314	2.058	2.08207	2.07658	2.02626	1.9621	2.04772	2.03344	2.03838	1.99137	1.97619
88	1.96142	1.92464	1.90778	2.04047	2.07447	2.02585	2.09464	2.06491	1.99738	2.12023	2.24679	2.26979	2.25666	2.20252	2.17227	2.19995	2.21543	2.18567	2.14889	2.19667	2.18678	2.1302	2.16024	2.1445	2.13022	2.1613	2.11422	2.10731	2.15081	2.12662	2.14018	2.17039	2.17133	2.23584	2.22682	2.15905	2.13759	2.14359	2.17239	2.16924	2.16597	2.12011	2.12799	2.16728	2.09608	2.08423	2.13286	2.1474	2.13078
89	2.11852	2.00459	1.89339	1.96011	1.93533	1.94193	2.00556	1.96217	1.9743	2.00949	1.97622	2.01436	2.05253	2.08791	2.11356	2.18337	2.17995	2.07751	2.08115	2.10259	2.08034	2.14166	2.15836	2.08007	2.09216	2.2042	2.15021	2.0107	2.09287	2.24454	2.19876	2.12766	2.13299	2.19949	2.22764	2.19262	2.18606	2.19723	2.19245	2.20947	2.15628	2.13158	2.12413	2.15509	2.14319	2.15066	2.10403	2.0411	2.08007
90	2.15966	2.21036	2.01914	1.82839	1.78382	1.87957	1.96486	1.98963	2.10854	2.15515	2.13239	2.26075	2.15885	2.08878	2.11375	2.16216	2.21221	2.1919	2.17607	2.16735	2.16971	2.10238	2.11221	2.17268	2.16793	2.16861	2.173	2.15422	2.10586	2.08718	2.16363	2.16629	2.10357	2.09068	2.08858	2.01735	2.01797	2.05961	2.08201	2.07999	2.0802	2.09185	2.10998	2.10263	2.12824	2.10441	2.07967	2.06004	2.1161
91	2.40234	2.16011	1.99952	1.9925	2.07073	2.15761	2.10753	2.05741	2.07569	2.18373	2.14806	2.07418	2.07558	2.02606	2.13407	2.21783	2.20853	2.13975	2.09403	2.06555	2.11055	2.2029	2.21644	2.1332	2.05627	2.06468	2.15624	2.15988	2.08404	2.06817	2.11861	2.16184	2.16708	2.14736	2.09799	2.07017	2.12448	2.14664	2.12195	2.149	2.11778	2.09066	2.04134	1.99907	2.06655	2.04112	2.09999	2.19933	2.14276
92	2.49628	2.25195	2.12417	2.22831	2.29353	2.22516	2.16867	2.24772	2.24786	2.18138	2.20959	2.17806	2.1457	2.19627	2.1768	2.08023	2.08281	2.11546	2.12873	2.19438	2.16597	2.13668	2.06257	2.03855	2.13763	2.19511	2.18458	2.11469	2.10534	2.19993	2.19911	2.12025	2.11385	2.0841	2.07539	2.13872	2.19227	2.17533	2.16981	2.2107	2.18501	2.11724	2.12862	2.13491	2.12587	2.17186	2.16361	2.11312	2.07827
93	1.90035	2.07446	2.0569	1.97159	2.00146	1.94279	2.02436	2.21608	2.22969	2.1177	2.1074	2.15806	2.11177	2.11709	2.11831	2.06866	2.13223	2.17394	2.11655	2.02507	2.00658	2.09876	2.22017	2.24742	2.19324	2.21791	2.21783	2.13109	2.15963	2.19602	2.14979	2.15598	2.16757	2.13228	2.10625	2.09948	2.1198	2.21118	2.24906	2.14489	2.09161	2.1539	2.1245	2.08242	2.14711	2.1614	2.16714	2.1556	2.13629
94	2.26715	2.33126	2.42187	2.29084	2.05974	2.02885	2.04033	2.14669	2.21345	2.06982	2.01924	2.03791	2.11647	2.20791	2.23032	2.19814	2.225	2.17825	2.1729	2.26201	2.28329	2.18837	2.11806	2.13043	2.11888	2.11238	2.08179	2.07197	2.12172	2.12498	2.12539	2.1392	2.0908	2.10267	2.1228	2.10415	2.09119	2.08804	2.20551	2.24135	2.19303	2.21314	2.21534	2.15723	2.14545	2.14864	2.13785	2.10515	2.1025
95	2.33897	1.89107	1.90831	2.08753	2.0832	2.06444	2.07287	2.11712	2.15714	2.08117	2.09162	2.02787	2.14829	2.10268	2.07964	2.10359	2.22963	2.1451	2.18933	2.11798	2.15175	2.19355	2.211	2.14571	2.2438	2.2184	2.13319	2.09817	2.15597	2.13856	2.12211	2.12482	2.14503	2.18667	2.14777	2.17685	2.26257	2.11703	2.1106	2.05824	2.07898	2.12442	2.17381	2.17059	2.08726	2.09071	2.10535	2.103	2.07344
96	2.34614	2.23433	2.19946	2.18887	2.20279	2.254	2.12351	2.18894	2.19336	2.0765	2.22098	2.32886	2.15568	2.17398	2.16862	2.14176	2.20226	2.15325	2.04726	2.16379	2.10657	2.11798	2.18432	2.12502	2.22261	2.1843	2.13358	2.18921	2.19064	2.10496	2.12447	2.06838	2.14073	2.16449	2.17232	2.19014	2.21052	2.14715	2.16697	2.16194	2.14931	2.13883	2.07501	2.16997	2.00217	2.18023	2.14185	2.08826	2.06957
97	2.20456	2.28162	2.06827	1.87648	2.01327	2.14163	2.16523	2.16938	2.12388	2.11597	2.22416	2.21905	2.17371	2.14855	2.11756	2.1464	2.15062	2.15093	2.12723	2.14999	2.15888	2.19058	2.22267	2.13805	2.15173	2.20193	2.19491	2.18219	2.16158	2.18212	2.14365	2.12032	2.17839	2.17697	2.14196	2.19047	2.18627	2.19928	2.20517	2.10303	2.10164	2.08424	2.00109	2.09451	2.21808	2.15934	2.07633	2.04008	2.04278
98	1.93109	2.16097	2.30806	2.15294	2.082	2.13933	2.10084	2.08643	2.15096	2.31925	2.28489	2.2845	2.22752	2.20592	2.26496	2.18882	2.35336	2.2583	2.19154	2.12583	2.07991	2.10372	2.1183	2.09225	2.2137	2.31512	2.32066	2.26282	2.20561	2.18779	2.09127	2.14251	2.13841	2.1797	2.21315	2.17501	2.1897	2.24324	2.16744	2.08093	2.10179	2.16748	2.20822	2.14577	2.13933	2.12397	2.21114	2.27516	2.2574
99	2.33552	2.37168	2.22727	2.07883	2.03604	2.12902	2.20112	2.33518	2.36934	2.22705	2.20664	2.23339	2.2091	2.2357	2.19281	2.15073	2.21032	2.21751	2.21131	2.21442	2.27525	2.27336	2.28308	2.29742	2.25224	2.14659	2.09615	2.15686	2.17067	2.14976	2.16403	2.18946	2.25263	2.29115	2.24223	2.24633	2.27559	2.29548	2.26211	2.16867	2.16756	2.21552	2.22643	2.17838	2.16381	2.19512	2.24857	2.21434	2.2076
100	2.61042	2.32185	2.0841	2.2968	2.29367	2.31	2.3819	2.32794	2.33984	2.43899	2.35547	2.20151	2.3664	2.40495	2.27632	2.27068	2.13452	2.30481	2.21743	2.19236	2.3471	2.22647	2.17538	2.20404	2.21778	2.20785	2.21433	2.12957	2.16118	2.17857	2.25742	2.18985	2.22184	2.17732	2.26098	2.24085	2.2464	2.22071	2.20256	2.35814	2.17225	2.27216	2.30506	2.33357	2.29787	2.30226	2.24495	2.21391	2.26883
101	2.7525	2.32794	2.01258	2.15867	2.24898	2.2892	2.28508	2.32505	2.45313	2.41194	2.37585	2.29316	2.16129	2.12284	2.2445	2.30288	2.31331	2.27482	2.16541	2.15856	2.33697	2.28845	2.29576	2.28425	2.25	2.33863	2.37615	2.30677	2.2923	2.37057	2.35549	2.28551	2.24283	2.27196	2.21043	2.20462	2.37128	2.40475	2.33999	2.3301	2.26284	2.25744	2.33049	2.42427	2.39426	2.32208	2.29558	2.30061	2.26163
102	2.82816	2.82816	2.82816	2.82816	2.82816	2.47133	2.45583	2.43107	2.48394	2.58919	2.53924	2.46245	2.44731	2.41547	2.36623	2.3813	2.35992	2.28364	2.34521	2.43313	2.42137	2.3636	2.38482	2.44556	2.4603	2.38228	2.38711	2.39564	2.41254	2.32593	2.30288	2.35936	2.35327	2.27582	2.28953	2.33869	2.28644	2.21753	2.2091	2.21944	2.26793	2.34598	2.39949	2.34969	2.24584	2.21819	2.16854	2.15783	2.25107
103	2.71637	2.38037	2.79895	2.85583	2.54479	2.32155	2.39878	2.40535	2.36578	2.30465	2.30875	2.25146	2.3231	2.43626	2.41129	2.39869	2.23423	2.21536	2.27739	2.36818	2.36369	2.41992	2.46576	2.32645	2.31705	2.20189	2.2947	2.28129	2.21899	2.22832	2.29317	2.2921	2.30422	2.23719	2.199	2.19511	2.2647	2.29908	2.25611	2.22422	2.31215	2.17799	2.18489	2.26613	2.34262	2.3659	2.33485	2.34451	2.35328
104	2.68876	2.68876	2.86736	2.86736	2.86736	2.86736	2.68243	2.50795	2.43084	2.36904	2.49113	2.53596	2.59057	2.51513	2.41855	2.37219	2.34078	2.39547	2.45893	2.34594	2.29794	2.35209	2.34252	2.36749	2.49544	2.49477	2.42538	2.42489	2.41967	2.36057	2.37897	2.34646	2.26318	2.31012	2.23832	2.30764	2.33434	2.30846	2.31107	2.33465	2.30317	2.36538	2.44008	2.41644	2.36979	2.39859	2.31549	2.28083	2.32937
105	2.44891	2.55345	2.73479	2.70584	2.70584	2.56127	2.56127	2.39804	2.33488	2.47522	2.40588	2.45256	2.48176	2.44726	2.37028	2.38676	2.43249	2.38092	2.30676	2.33605	2.37373	2.39702	2.45684	2.48965	2.39883	2.37098	2.38978	2.49982	2.44579	2.45831	2.41469	2.42599	2.39756	2.38245	2.36029	2.39574	2.44374	2.42219	2.41617	2.43344	2.40382	2.36366	2.35762	2.31279	2.27444	2.28939	2.32908	2.43712	2.41799
106	2.81528	2.82202	2.82202	2.30777	2.63407	2.81402	2.4102	2.42125	2.54551	2.84427	2.79317	2.60617	2.53831	2.6019	2.67441	2.54509	2.46636	2.44025	2.48861	2.51027	2.66238	2.64193	2.50451	2.66186	2.46524	2.62717	2.47136	2.39901	2.35026	2.53409	2.42093	2.65472	2.55532	2.4776	2.37467	2.46958	2.52802	2.50488	2.41613	2.29233	2.30135	2.32227	2.37872	2.38749	2.53537	2.33733	2.38426	2.47699	2.41681
107	2.41159	2.31899	2.40913	2.43778	2.39092	2.44847	2.40223	2.32564	2.30019	2.40753	2.52416	2.41695	2.29295	2.26819	2.38324	2.44801	2.38438	2.31466	2.29226	2.30895	2.33706	2.37333	2.34514	2.42716	2.46949	2.41066	2.39794	2.38005	2.36441	2.43033	2.48917	2.34995	2.35352	2.40762	2.38317	2.4296	2.49565	2.44323	2.39811	2.37703	2.39796	2.43489	2.42557	2.47247	2.43723	2.38745	2.39246	2.33087	2.30274
108	2.73726	2.30631	2.30631	2.30631	2.41209	2.2509	2.13501	2.30392	2.29861	2.20875	2.29763	2.35268	2.41632	2.41331	2.26263	2.34419	2.31423	2.24643	2.22374	2.17536	2.1957	2.23882	2.30745	2.24715	2.25117	2.19086	2.31686	2.29265	2.29383	2.19039	2.2655	2.3228	2.14245	2.27291	2.22862	2.20617	2.17775	2.12229	2.29009	2.33885	2.29259	2.22905	2.27543	2.20239	2.26439	2.25162	2.1939	2.31056	2.28792
109	2.13961	2.41254	2.26399	2.22603	2.07357	2.19963	2.21595	2.10984	2.12366	2.14305	2.12141	2.13512	2.16817	2.15645	2.07065	2.14204	2.18756	2.14933	2.21069	2.15733	2.12195	2.14624	2.20578	2.21066	2.1374	2.11057	2.16563	2.1778	2.17566	2.10685	2.10378	2.12892	2.09489	2.12641	2.13287	2.105	2.12011	2.22106	2.29262	2.16016	2.20535	2.18874	2.10665	2.20383	2.2665	2.13868	2.17142	2.09954	2.1094
110	2.2095	2.4441	2.23779	1.85875	1.85796	1.99555	2.0439	2.09688	2.17761	2.12681	2.17171	2.19643	2.17718	2.13093	2.10948	2.12272	2.12513	2.0956	2.05703	2.05421	2.052	2.12538	2.10839	2.06549	2.10889	2.07647	2.06178	2.18771	2.157	2.07921	2.09407	2.04602	2.09636	2.09807	2.07519	2.12147	2.16915	2.13634	2.04827	2.1418	2.13982	2.09238	2.11238	2.15427	2.12769	2.13187	2.16271	2.20397	2.23186
111	2.3942	2.15005	1.97518	1.99751	2.24992	2.25465	2.1415	2.06015	2.09593	2.08779	2.0465	1.99166	2.00634	2.07048	2.05826	2.12072	2.156	2.11749	2.13499	2.12558	2.12308	2.12305	2.06793	2.11636	2.09765	2.12412	2.09641	2.07753	2.16281	2.13092	2.06103	2.1372	2.11632	2.06215	2.05268	2.072	2.08738	2.09156	2.11317	2.10778	2.01822	2.01535	2.05513	2.03622	1.96707	1.97752	2.0065	2.05274	2.09668
112	2.4626	2.26511	2.02101	1.8311	2.13215	2.10381	2.09936	2.3056	2.21144	2.14769	2.17346	2.26643	2.25867	2.12299	2.08215	2.16569	2.18301	2.19093	2.22019	2.15173	2.156	2.1678	2.09463	2.06126	2.18716	2.10615	2.09751	2.19166	2.19305	2.22126	2.19064	2.24159	2.27333	2.16354	2.11455	2.06095	2.09042	2.06207	1.98366	2.11586	2.06797	2.0239	2.04969	2.12489	2.133	2.19717	2.15029	2.18979	2.18845
113	2.22893	2.26618	2.40536	2.28705	2.21593	2.33237	2.18342	1.992	2.07969	2.16427	2.14573	2.15182	2.18993	2.15235	1.96965	1.96007	1.99175	2.09042	2.09069	2.05614	2.02794	2.06646	2.03404	1.94544	2.04214	2.06681	2.07083	2.11656	2.08943	2.25145	2.15743	2.10416	2.0382	2.05798	2.07066	2.08582	2.10688	2.07999	1.9867	2.06075	2.06619	2.07632	2.07503	2.10778	2.2001	2.16868	2.06582	2.00919	2.00692
114	1.76553	1.87628	2.12349	2.18871	2.12427	2.17761	2.16187	2.12298	2.11097	2.00749	2.02655	2.08664	2.01872	1.96511	2.02434	2.06744	1.96372	1.90085	2.00428	2.10898	2.10318	2.03016	2.0105	2.04984	2.12101	2.185	2.14341	2.04644	1.99111	2.02535	2.03267	2.08208	2.11246	2.12249	2.15268	2.17866	2.10484	2.06609	2.05701	2.02219	2.07726	2.09233	2.10085	2.12497	2.06139	2.00974	2.09204	2.15761	2.13613
115	1.91676	2.02324	1.88382	1.92599	2.08147	1.91143	1.88501	1.92986	1.93858	2.00106	2.01069	2.05658	2.1244	2.17101	2.12055	2.05687	2.0499	2.08782	2.15834	2.1237	2.10291	2.09714	1.93301	1.96453	2.10669	2.11815	1.99738	1.95073	2.02833	2.03597	2.04499	2.00104	2.04423	2.07708	2.00807	2.05073	2.08524	2.05842	2.05574	2.0585	2.05767	2.08432	2.08505	2.07169	2.05143	2.01149	2.00336	2.0678	1.99916
116	1.94074	2.40053	2.36112	2.26027	2.41397	2.58868	2.24576	2.22141	2.15683	2.08721	2.19437	2.2502	2.19706	2.2635	2.22368	2.11285	2.23749	2.34235	2.25172	2.21652	2.22084	2.24652	2.17491	2.05399	2.16141	2.26332	2.13329	2.24351	2.16821	2.1686	2.15904	2.088	2.22124	2.12537	2.09733	2.19676	2.14463	2.15975	2.25228	2.21857	2.10902	2.18265	2.25983	2.22508	2.18795	2.16736	2.1528	2.1994	2.237
117	1.8035	2.045	2.15747	2.14761	2.0921	2.15403	2.2696	2.1841	2.15318	2.15627	2.07862	2.04939	1.97598	1.95945	2.03869	2.08254	2.0706	2.0605	2.08931	2.12988	2.13595	2.1245	2.113	2.08421	2.11902	2.26523	2.25275	2.15178	2.0958	2.14406	2.1446	2.06234	2.02148	2.03992	2.08469	2.12552	2.07576	2.06051	2.00558	2.0238	2.15781	2.16469	2.08129	2.05188	2.05693	2.07038	2.0552	2.03376	2.09277
118	2.22965	2.07937	2.03369	2.21693	2.10408	2.11696	1.96444	1.99933	2.03162	2.00615	1.98223	2.01764	1.98593	2.06516	2.11642	2.04758	2.00418	2.02002	2.06983	2.10997	2.05394	2.00928	2.01574	1.92762	1.99533	2.07759	2.04435	2.08561	2.11506	2.05367	1.94277	2.00956	2.00707	1.96615	1.96647	1.96579	1.924	2.0358	2.07794	2.06859	2.04124	2.05546	2.02696	2.01172	2.12626	2.11043	2.04373	2.05617	2.09955
119	2.0283	2.12459	2.01119	1.89672	2.0525	2.2121	2.17793	2.24872	2.19243	2.17748	2.15693	2.18056	2.09858	2.07294	2.12655	2.18201	2.18367	2.23286	2.2665	2.17789	2.10908	2.09087	2.09571	2.06283	2.03482	2.1262	2.1518	2.12255	2.16293	2.13299	2.10693	2.10696	2.08443	2.11138	2.09396	2.12232	2.12574	2.10147	2.0917	2.0896	2.12023	2.05255	2.02204	2.05374	2.05031	2.03436	2.19622	2.1473	2.0564
120	2.27984	2.26432	2.36323	2.18642	2.1177	2.22248	2.08967	2.30766	2.21984	2.17632	2.19959	2.11836	2.11462	2.18134	2.13356	2.14278	2.1107	2.06702	2.07213	1.98442	1.98954	2.00559	2.00315	2.05328	2.1126	2.11559	2.09019	2.18008	2.21633	2.21101	2.0772	2.06384	2.03758	2.10686	2.07716	2.0539	2.13154	2.12625	2.08218	2.16402	2.21818	2.13898	2.04291	2.01137	2.09598	2.12438	2.11392	2.10667	2.10794
121	1.62689	1.7556	2.15909	1.94967	2.06243	1.97131	2.02539	1.98351	1.98825	1.92555	2.06316	2.08598	2.03193	2.05653	2.12577	2.16842	2.08847	2.02294	2.04231	2.04616	2.10273	2.11801	1.98975	1.92086	2.00688	2.06561	2.02826	2.00915	2.06357	2.06711	1.98278	1.95726	1.95559	2.00619	2.05657	2.05234	2.05403	2.1025	2.05987	1.9976	2.10535	2.14219	2.10285	2.07303	2.18556	2.11582	2.12917	2.11746	2.11897
122	1.9684	1.98144	2.31614	2.22116	2.16562	2.12949	2.07219	2.11171	2.19356	2.30968	2.31664	2.27255	2.24351	2.25493	2.2271	2.18745	2.18945	2.22035	2.26744	2.27613	2.29566	2.31537	2.34992	2.3081	2.20814	2.18296	2.13067	2.18217	2.20243	2.30985	2.31132	2.22076	2.23005	2.14613	2.1504	2.23119	2.1871	2.19519	2.28074	2.24923	2.22913	2.2087	2.16904	2.23021	2.25346	2.14421	2.15329	2.14841	2.23979
123	1.98247	1.89796	2.08006	2.06273	2.06905	1.97061	1.90764	2.00047	2.05466	2.06027	2.09361	2.12683	2.11139	2.04331	2.0176	2.06494	2.11214	2.12641	2.10532	2.06904	2.08043	2.11981	2.16627	2.21326	2.10132	2.01793	2.03378	2.03381	2.08986	2.11562	2.15585	2.14832	2.08963	2.07295	2.11083	2.19138	2.18325	2.1527	2.15306	2.08723	2.08468	2.14542	2.17015	2.18956	2.17133	2.18859	2.16733	2.10043	2.1271
124	1.91401	2.19807	2.4438	2.36855	2.00205	2.04452	2.09938	2.08495	2.13024	2.09865	2.06859	2.06685	2.13614	2.17944	2.05336	2.00558	2.13859	2.26036	2.15013	2.02462	2.03369	2.07259	2.09535	2.0785	2.04574	2.04846	2.07538	2.04102	2.05063	2.08683	2.12291	2.03488	1.9504	2.01684	2.03673	2.07067	2.12973	2.14205	2.02439	1.98428	2.06483	2.08278	2.09971	2.03921	1.96101	1.96625	1.98036	1.95902	1.99356
125	1.80492	1.92275	1.90449	1.82759	1.90115	1.95924	1.89063	1.96125	1.88289	1.9245	1.96974	1.96646	2.0252	2.20599	2.19931	2.1647	2.097	2.06902	2.19374	2.2206	2.10986	2.09857	2.10258	2.16561	2.10479	2.0621	2.08943	2.16574	2.2236	2.2713	2.16852	2.04745	2.04308	2.04174	2.02855	2.08417	2.09218	2.09009	2.11156	2.07788	2.14129	2.14351	2.11206	2.05131	2.11927	2.12424	2.15325	2.12278	2.08924
126	2.60772	1.94621	2.01681	2.05891	2.13169	1.93742	2.06685	2.09037	2.0623	1.95347	1.95751	2.06964	2.16025	2.00852	1.98787	2.08739	2.13621	2.13517	2.17666	2.13504	2.03109	1.91333	1.91059	2.03363	2.04819	2.14046	2.02284	2.11116	2.16578	2.0679	2.07599	2.07973	2.17135	1.98659	2.01638	2.07582	2.07812	2.02922	2.01814	2.12256	2.10733	2.08493	2.17985	2.12438	2.06666	2.06119	2.11916	2.10679	2.11915
127	2.72249	1.93335	2.05626	2.06981	2.14557	2.00355	2.08177	2.09756	1.98195	1.99957	2.01541	2.17795	2.05802	2.03641	2.07247	2.05476	2.07717	2.09041	2.05035	1.95988	2.00384	2.05413	2.04835	2.053	2.02134	2.1196	2.14225	2.13235	2.11894	2.11415	2.12124	2.00247	2.0176	2.01513	2.11262	2.0647	2.03045	2.11026	2.06697	2.26684	2.25932	2.10783	2.05944	2.07788	2.006	2.0556	2.13356	2.13478	2.08259
128	1.83947	2.45448	1.9639	2.16212	1.9239	2.10772	1.88919	2.06916	2.14225	2.13106	1.99719	2.04147	2.04318	2.06731	2.13008	2.10899	1.96261	2.00863	2.14359	2.10755	1.96271	2.00226	2.11269	2.02676	2.14476	2.20373	2.07631	1.95184	2.01143	2.21475	2.05733	1.99167	2.08776	2.1182	2.12937	2.19499	1.9651	2.04073	2.00866	2.06257	2.08079	2.10008	2.13156	2.1537	1.97192	2.07347	2.17013	2.11974	2.03206
129	2.21242	1.86743	2.17913	1.72192	2.07083	2.17308	2.01273	1.93123	1.93214	2.01627	2.10574	2.03758	2.07242	1.96838	2.0729	2.03324	2.08628	2.13459	2.08607	2.05294	2.09339	2.06149	2.07158	2.04468	2.1043	2.01558	1.98949	2.10298	2.02247	2.03764	2.08401	2.08898	2.06386	2.06433	2.06099	2.06418	2.09341	1.97873	1.99571	1.99977	2.01435	2.05459	2.11329	2.11341	1.98538	2.06193	2.01766	2.08027	2.04959
130	1.95531	2.141	2.21912	2.12518	2.16541	2.15366	2.07542	2.23097	2.12857	2.11656	2.0384	2.1122	2.07041	2.01334	2.10778	2.1705	2.17578	2.10798	2.00974	2.08679	2.21191	2.13887	2.12295	2.2001	2.16135	2.06569	2.07963	2.06026	2.08937	2.04426	2.05397	2.09939	2.09323	2.07247	2.09761	2.09571	2.07412	2.12353	2.10318	2.06182	2.18604	2.11779	1.99459	2.08933	2.07469	2.11349	2.15523	2.00436	1.95025
131	1.77368	2.01047	1.93914	2.01584	1.91409	1.94338	2.06158	2.06065	2.00704	2.07177	2.07404	2.00618	1.94331	1.97362	1.96965	1.89924	1.96151	2.03704	2.02237	2.01504	2.02641	2.0804	2.1053	2.1436	2.08777	1.966	1.89871	1.97937	2.06973	2.06963	2.06304	1.95712	1.97218	2.03657	2.11201	2.08962	1.9953	2.00681	1.993	2.02438	2.08338	2.10139	2.12143	2.13614	2.0111	2.02858	2.09267	2.11222	2.07461
132	2.15436	2.16298	1.74063	1.74542	2.04166	2.24764	2.21651	2.09751	2.02375	1.99786	1.93656	1.93674	1.98052	2.03174	2.06542	2.06943	2.02901	2.06795	2.18634	2.20238	2.15317	2.07061	2.00701	2.04117	2.08719	2.08631	2.01509	1.92832	2.05515	2.11262	2.08958	2.04993	1.99733	2.04117	2.08129	2.11995	2.02443	1.99575	2.04269	2.0184	2.02036	2.03547	2.06273	2.12548	2.12178	2.04922	1.99867	1.94767	1.95793
133	2.15107	1.85475	1.7344	1.99487	2.24752	2.22525	2.14263	2.07423	1.95897	1.87522	1.98906	2.04224	2.0679	2.10635	2.07382	2.05179	2.10422	2.0852	2.02167	2.03929	2.0817	2.07624	2.04936	2.06265	2.0697	2.06436	2.13341	2.1263	2.08397	2.11563	2.06136	2.04197	2.08138	2.01373	1.9772	2.05482	2.12532	2.10028	2.03708	2.00704	2.02328	2.01932	2.01396	2.06817	2.04252	2.01601	2.02788	1.96532	1.96885
134	1.87243	2.06179	2.17725	1.90701	1.96686	2.03864	2.02031	1.98975	2.2467	2.149	2.09496	2.07504	2.03755	2.06017	2.03023	1.98291	1.97439	2.04338	2.03521	1.99975	2.08892	2.0762	2.04315	2.18612	2.09037	2.04153	2.13058	2.02461	2.02595	2.13459	2.0694	2.05119	2.0307	2.02938	1.97076	1.99404	2.0486	2.09343	2.05747	1.99495	2.0063	2.07028	2.13951	2.15246	2.08063	2.076	2.0604	2.01994	1.95274
135	2.09841	2.06633	2.19848	2.15967	1.99236	2.07112	1.98352	1.94772	1.93355	1.96703	2.02666	2.07208	2.0618	2.05526	1.96784	1.95191	1.95459	1.94474	2.03857	2.09914	2.0469	1.9963	2.0246	2.08468	2.12129	2.09702	2.0519	2.03095	2.02582	2.0531	2.02577	2.08501	2.06252	2.07708	2.06497	1.99721	1.982	2.04298	2.09501	2.04753	1.9846	2.05295	2.08948	2.0443	1.98077	2.06835	2.02537	2.0266	2.07298
136	1.77991	2.22915	1.92091	2.24546	1.96248	1.85729	1.90078	2.09001	2.06347	2.00021	1.98362	1.99926	2.02547	2.02251	2.06006	2.01863	1.998	2.06214	2.04195	2.06748	2.07601	2.02538	2.06253	2.10102	2.16016	2.06004	1.97162	1.97155	1.98869	1.96075	1.97594	1.99029	1.97184	1.99543	2.02298	2.12643	2.03301	1.95025	1.91322	1.98426	1.98873	2.01086	1.99166	2.04651	2.02695	1.98484	2.01807	2.04028	2.0301
137	1.91683	2.11202	1.99062	1.89266	1.91022	1.84925	2.0515	1.98196	2.18132	2.14691	2.08324	1.9997	1.89354	2.0029	2.04098	2.03139	2.02355	2.02282	2.09375	2.03478	1.98999	2.01738	2.03099	1.94127	1.93658	1.99822	2.04355	2.08056	2.03546	2.07498	2.22404	2.11228	2.10886	2.04485	1.99955	2.11601	2.00896	2.04474	2.08496	1.97924	1.94358	2.06162	1.96895	1.95573	2.09352	2.12645	1.96739	1.95937	2.04784
138	1.95693	1.95517	2.20312	2.00836	2.06867	2.09961	2.06929	2.0313	2.09923	2.1191	2.07469	2.06377	2.10778	2.10482	2.10992	2.14998	2.16871	2.13078	2.07333	2.01423	1.99583	1.93783	1.94661	1.99544	2.0482	2.04592	2.0288	2.03508	2.08188	2.08828	2.00128	2.04101	2.02271	2.03323	2.10881	2.08803	2.03847	2.08202	2.05215	2.07588	2.09312	2.03412	2.07582	2.02199	2.0699	2.14225	2.08991	2.03378	2.01487
139	2.07812	2.04322	1.94314	1.89617	1.7919	1.95081	2.00915	1.90686	1.9449	2.00659	1.96428	1.94504	2.03126	2.00564	1.97681	1.98889	2.0597	2.02953	1.96253	1.97359	1.97595	1.99134	2.04199	2.02248	2.0344	2.06628	1.99342	1.92316	2.00143	2.04164	2.06834	2.07186	2.03428	1.99041	1.9617	2.0568	2.06579	2.01468	2.09086	2.09953	2.10044	2.09759	2.02402	1.99448	2.08737	2.00421	2.00303	1.99111	2.00026
140	2.3636	2.19626	2.30919	2.53387	2.12709	2.30682	2.22119	2.18522	2.10551	2.22638	2.12083	2.03866	2.12187	2.15908	2.03431	2.03999	2.05875	2.03951	1.96706	1.93611	2.02761	2.12637	2.07284	2.07357	2.15419	2.08749	2.17587	2.03276	2.15231	2.08346	2.06435	2.09005	2.00229	2.04024	1.98009	2.09427	2.16997	2.11505	2.16351	2.05929	2.03794	2.09267	2.04492	1.94364	2.06798	2.04786	2.0146	1.97674	2.06722
141	1.87528	2.08524	2.10487	2.00791	1.99105	1.79274	1.95869	1.97226	1.98207	1.99339	2.07114	2.00136	1.94053	2.04359	2.10719	2.05213	2.03913	2.05248	2.06618	2.03016	2.06881	2.03319	2.02046	2.13584	2.17458	2.03706	2.07641	2.06303	2.03156	2.0716	2.09437	2.0644	2.14287	2.02974	1.98864	2.00608	2.10191	1.98443	1.96702	2.07864	2.10754	2.07538	2.06542	2.09215	2.07329	2.03204	1.99997	2.03379	2.05643
142	1.95039	1.9809	1.96057	2.10949	2.23684	2.01919	2.02135	1.95703	2.16037	2.09471	2.16714	2.06763	2.07197	2.11426	2.0737	2.09042	2.099	2.10292	2.08049	2.0637	2.026	2.05012	2.06733	1.98915	2.00835	1.95222	2.00642	2.05694	2.05458	2.15386	2.19319	2.11647	2.02128	2.01321	2.01826	2.08549	2.18817	2.13425	2.14052	2.05278	2.04471	2.02304	1.95987	1.98648	2.11144	2.13151	2.09847	2.05555	2.09039
143	2.03178	2.17869	2.43258	2.40244	2.34912	2.13546	2.22178	2.13422	2.16905	2.09959	2.10056	2.16415	2.24103	2.14851	2.10608	2.03481	1.99681	2.03785	2.05948	2.09243	2.05729	2.04344	2.03259	2.10614	2.06451	2.06264	2.0194	1.99046	2.03447	1.86823	2.02043	2.08485	2.20053	2.14184	1.99492	2.06994	2.0973	2.01536	2.07287	2.15559	2.04616	2.01931	2.05887	1.95237	1.95487	2.06487	2.10018	2.08845	2.09275
144	2.2731	2.33438	2.08424	1.99622	2.07828	2.13908	2.08944	2.0881	2.18386	2.06597	2.06773	2.03731	2.06128	2.07395	2.01175	2.08749	2.20831	2.21965	2.15722	2.04558	2.09739	2.12181	2.07758	2.16468	2.04006	2.02197	2.10507	2.02725	2.11118	2.03775	2.00701	2.03663	2.02852	2.04074	2.06416	2.08536	2.08015	2.0069	2.03411	2.09317	2.09019	2.09696	2.11012	2.1678	2.06408	2.09688	2.06867	2.08803	2.09358
145	1.9581	2.09127	2.18543	2.02696	2.02635	2.20732	2.01807	1.91137	1.96019	2.0577	2.13536	2.1622	2.04915	2.09797	2.20028	2.19825	2.20714	2.11733	2.04525	2.04733	2.10143	2.11543	2.15724	2.17771	2.11806	2.13561	2.09784	2.14562	2.24547	2.2417	2.2221	2.20444	2.1428	2.06188	2.12301	2.17412	2.17915	2.14988	2.16612	2.18456	2.19985	2.20777	2.17205	2.08053	2.16337	2.16376	2.12004	2.09763	2.09209
146	2.10115	2.1274	2.18634	2.26375	2.26304	2.26122	2.22838	2.29074	2.29673	2.23065	2.21703	2.22029	2.23068	2.24968	2.25732	2.27546	2.23651	2.10313	2.09203	2.17894	2.20727	2.21319	2.18281	2.14709	2.09134	2.10104	2.14386	2.17592	2.16989	2.09789	2.15417	2.16169	2.10499	2.09409	2.06429	2.07607	2.146	2.21618	2.29915	2.22529	2.11717	2.21134	2.27353	2.1904	2.12148	2.09681	2.0761	2.04676	2.04421
147	2.6906	2.13961	2.4141	2.00535	2.26994	2.00682	2.28779	2.35833	2.23017	2.15392	2.11351	2.12432	2.1152	2.06629	2.13735	2.1949	2.13347	2.12174	2.20518	2.17869	2.06522	2.06132	2.13956	2.12205	2.25771	2.14792	2.19417	2.10922	2.18524	2.20926	2.11778	2.11975	2.1364	2.04487	2.05057	2.06076	2.18746	2.12046	2.10995	2.12904	2.10661	2.13747	2.26576	2.22113	2.15081	2.10395	2.18624	2.26615	2.30851
148	2.18657	2.0088	2.12499	1.99003	2.85954	2.05603	2.35361	2.30923	2.29689	2.15131	2.20728	2.32949	2.22932	2.19849	2.19031	2.19913	2.15455	2.07785	2.20782	2.22654	2.23062	2.18255	2.19449	2.13503	2.13714	2.27693	2.29875	2.15288	2.11402	2.09606	2.12366	2.11464	2.12954	2.16484	2.20608	2.18645	2.26392	2.29912	2.28012	2.2961	2.24083	2.26961	2.25497	2.2082	2.28664	2.12055	2.16299	2.26076	2.22807
149	2.77042	2.77042	2.08983	2.38214	2.43686	2.5544	2.31078	2.34451	2.08368	2.19667	2.25214	2.38582	2.37847	2.25793	2.34106	2.23247	2.13681	2.17934	2.25212	2.29116	2.26312	2.20169	2.26739	2.22251	2.29208	2.33463	2.30635	2.20117	2.25941	2.27905	2.22316	2.19914	2.24531	2.26742	2.20392	2.19022	2.17122	2.1697	2.29902	2.20396	2.24393	2.28867	2.30887	2.27731	2.14303	2.30129	2.27916	2.20634	2.26193
150	2.18724	2.35204	2.67932	2.41926	2.05046	2.30049	2.3008	2.30999	2.17498	2.36019	2.38796	2.35732	2.21711	2.20488	2.27731	2.33431	2.25761	2.25893	2.27521	2.32346	2.2697	2.24885	2.29341	2.26579	2.30948	2.25943	2.26308	2.27251	2.29803	2.26219	2.27259	2.27719	2.30531	2.24971	2.24371	2.20469	2.28476	2.25883	2.178	2.19526	2.23073	2.192	2.2974	2.18193	2.17971	2.17078	2.14771	2.235	2.23197
151	2.65521	2.72164	2.43189	2.32128	2.40793	2.33745	2.15171	2.18912	2.26563	2.29897	2.29006	2.31417	2.28477	2.26803	2.38006	2.37706	2.33011	2.31427	2.28169	2.29102	2.29782	2.30121	2.28202	2.26904	2.27725	2.28612	2.29221	2.26773	2.28676	2.30158	2.23064	2.28869	2.29841	2.2536	2.25443	2.24082	2.27417	2.28734	2.28292	2.26872	2.31385	2.3016	2.19307	2.16692	2.20992	2.1961	2.16728	2.17699	2.25057
152	2.74986	2.63599	2.81989	2.345	2.345	2.38914	2.44051	2.28148	2.42715	2.36747	2.40607	2.28015	2.37292	2.32707	2.44022	2.48445	2.45348	2.46909	2.46248	2.41996	2.37507	2.31941	2.32609	2.3398	2.32412	2.38565	2.36252	2.33884	2.33153	2.33782	2.44442	2.40267	2.39616	2.35357	2.33277	2.31001	2.34852	2.3658	2.29371	2.39702	2.42876	2.5192	2.42727	2.323	2.31951	2.38765	2.40992	2.37125	2.42631
153	2.3734	2.39384	2.39899	2.53705	2.51954	2.33742	2.36144	2.36209	2.28609	2.29019	2.3969	2.39053	2.28929	2.33619	2.32916	2.28238	2.28218	2.43222	2.45389	2.31301	2.26588	2.29336	2.28495	2.28444	2.29939	2.3137	2.33705	2.3657	2.36551	2.36927	2.35752	2.28627	2.32077	2.30841	2.26028	2.37787	2.31557	2.26062	2.35234	2.42518	2.34964	2.26385	2.34395	2.34584	2.25679	2.25359	2.29956	2.29613	2.26723
154	2.52964	2.34419	2.49988	2.58148	2.4419	2.43503	2.4114	2.30051	2.21167	2.3014	2.32886	2.2854	2.30717	2.23232	2.38728	2.28996	2.30564	2.32639	2.3137	2.17738	2.23232	2.25442	2.14709	2.14875	2.21462	2.26361	2.24428	2.15574	2.16169	2.21784	2.26948	2.34625	2.33068	2.33552	2.33233	2.31673	2.43233	2.2491	2.2497	2.4044	2.21087	2.38716	2.3388	2.29108	2.31561	2.2298	2.2255	2.2735	2.29431
155	2.05816	1.93901	2.21668	2.22043	2.19188	2.31056	2.27288	2.22014	2.23755	2.00735	2.03689	2.29788	2.23605	2.23847	2.11754	2.14377	2.1095	2.29452	2.13272	2.29607	2.3373	2.23908	2.23264	2.29773	2.2303	2.23289	2.21285	2.12627	2.1938	2.24983	2.34678	2.25531	2.20105	2.2089	2.29825	2.25216	2.22157	2.21409	2.17399	2.29076	2.28421	2.20591	2.24971	2.20177	2.28137	2.22587	2.21105	2.11594	2.22972
156	2.231	2.18676	2.16747	2.08918	2.15149	2.22221	2.30956	2.19157	1.99616	2.06162	1.96409	2.10965	2.23361	2.03024	2.20514	2.31771	2.17509	2.07472	2.04291	2.05471	2.1641	2.2534	2.16877	2.10797	2.11241	2.1735	2.27311	2.18877	2.15834	2.1865	2.29089	2.33273	2.17661	2.19598	2.26671	2.1932	2.19503	2.19023	2.27202	2.23826	2.19982	2.09028	2.29047	2.16952	2.28796	2.36942	2.33175	2.13919	2.02803
157	1.82872	1.96362	2.18504	2.26306	2.16628	2.15352	2.13242	2.04088	2.01422	2.10836	2.13385	2.05985	2.14836	2.0544	2.10466	2.1798	2.16158	2.05562	2.13708	2.22316	2.28477	2.26774	2.15661	2.17746	2.11618	2.16882	2.1943	2.22527	2.25705	2.27661	2.20203	2.21701	2.23954	2.15015	2.18143	2.18166	2.18102	2.17832	2.13417	2.10994	2.12265	2.19849	2.08701	2.07431	2.16054	2.11912	2.11997	2.20421	2.16633
158	2.17666	2.63926	2.74258	2.4732	2.03407	2.23668	2.22098	2.1792	2.10798	2.14092	2.21264	2.23089	2.26972	2.35697	2.38114	2.29095	2.27631	2.34856	2.28977	2.25494	2.28898	2.28078	2.28411	2.30401	2.36492	2.31904	2.2758	2.23337	2.29512	2.35074	2.30888	2.20516	2.25749	2.25778	2.15954	2.23008	2.31585	2.24686	2.1764	2.32983	2.24855	2.08221	2.17343	2.26504	2.12213	2.22684	2.24249	2.22324	2.24104
159	2.40482	2.87605	2.87605	2.87605	2.34039	2.47347	2.53861	2.48873	2.47814	2.66886	2.62854	2.39261	2.39808	2.31868	2.2901	2.47249	2.54902	2.33097	2.45721	2.30575	2.22868	2.38125	2.35397	2.32294	2.2989	2.33154	2.33514	2.31792	2.22283	2.19553	2.23514	2.31154	2.30769	2.31642	2.33407	2.29207	2.2735	2.29475	2.20417	2.2368	2.24103	2.17696	2.30522	2.308	2.32567	2.29767	2.2136	2.28533	2.34709
160	1.97748	2.51649	2.3789	2.3497	2.34533	2.17659	2.33298	2.44751	2.42806	2.39598	2.36204	2.43394	2.43643	2.43389	2.32945	2.3158	2.33165	2.29917	2.37194	2.22003	2.21072	2.2836	2.324	2.28423	2.31998	2.28691	2.25877	2.21263	2.22773	2.27294	2.22878	2.24884	2.25164	2.21325	2.18515	2.2138	2.27585	2.23954	2.28556	2.29314	2.27235	2.32214	2.24497	2.27831	2.18184	2.28552	2.28928	2.24448	2.22786
161	2.21299	2.7434	2.6625	2.21229	2.56292	2.21039	2.3849	2.31996	2.34072	2.34422	2.38815	2.32381	2.40933	2.49925	2.32421	2.27772	2.34653	2.28037	2.3093	2.27463	2.31622	2.32097	2.27966	2.40059	2.30957	2.17881	2.30409	2.32557	2.31796	2.38053	2.30807	2.26367	2.28126	2.27674	2.2648	2.25783	2.47014	2.43421	2.3812	2.28577	2.23819	2.28193	2.30801	2.28754	2.4216	2.33665	2.22846	2.37591	2.37122
162	2.04896	2.28356	2.29284	2.04294	2.4435	2.13771	2.19166	2.24503	2.30655	2.36386	2.40249	2.41489	2.38771	2.29897	2.3326	2.28342	2.22149	2.21387	2.29395	2.31094	2.25552	2.27705	2.22076	2.14447	2.2672	2.32846	2.41273	2.22463	2.34992	2.25878	2.21835	2.28101	2.24203	2.30341	2.33735	2.27187	2.24918	2.26919	2.33998	2.41095	2.29343	2.33407	2.34039	2.34742	2.39116	2.30042	2.44216	2.37946	2.40316
163	2.17418	2.14551	2.22243	2.19158	1.90215	1.96648	2.11959	2.28887	2.28125	2.19542	2.15543	2.16447	2.25294	2.31461	2.28847	2.23287	2.27469	2.23503	2.16078	2.23419	2.27956	2.31462	2.30349	2.26533	2.25618	2.29966	2.31357	2.23503	2.2867	2.37318	2.3356	2.3024	2.31009	2.35663	2.35333	2.30817	2.34932	2.31158	2.2874	2.28436	2.29274	2.3215	2.33408	2.36967	2.25176	2.20708	2.31866	2.28625	2.26719
164	2.12345	2.13049	2.5751	2.53999	2.51749	2.43601	2.38286	2.29068	2.29413	2.3693	2.31742	2.19049	2.20698	2.40052	2.51469	2.40401	2.45197	2.46928	2.48629	2.39461	2.42531	2.21052	2.25646	2.24461	2.48849	2.36032	2.41141	2.42758	2.41717	2.39527	2.37539	2.32916	2.31618	2.42075	2.42527	2.28995	2.27664	2.31648	2.34103	2.28854	2.32885	2.35203	2.26522	2.27497	2.28234	2.25759	2.41518	2.52268	2.44598
165	2.00567	2.29043	2.24299	2.10615	1.9933	2.40769	2.13382	2.11239	2.14475	2.15448	2.10685	2.15835	2.14168	2.17361	2.28784	2.27999	2.13857	2.14571	2.26659	2.20274	2.13584	2.16438	2.13662	2.20146	2.2552	2.12968	2.13896	2.24596	2.2575	2.19079	2.20339	2.18968	2.17551	2.15271	2.0778	2.0617	2.11012	2.04405	1.98735	2.18267	2.26373	2.19078	2.06029	2.13114	2.16045	2.08741	2.21386	2.16185	2.14845
166	2.38719	2.40442	2.29938	2.3046	2.40676	2.34413	2.24158	2.23289	2.28336	2.29569	2.26313	2.22787	2.22484	2.25449	2.31694	2.33535	2.28363	2.27937	2.22371	2.09991	2.12079	2.0912	2.11091	2.16226	2.13355	2.08116	2.14891	2.1683	2.1199	2.1154	2.12507	2.13205	2.13503	2.10611	2.06742	2.05435	2.05492	2.11167	2.14757	2.13411	2.11299	2.14344	2.13569	2.19012	2.19694	2.17666	2.15712	2.17673	2.15878
167	1.75929	1.97325	2.06111	1.99651	1.97104	2.06629	2.08969	1.94045	1.95836	2.0823	2.08578	2.01448	2.01236	2.04157	1.97077	1.9716	2.05574	2.02175	2.01848	2.00945	2.08626	2.18004	2.19101	2.09511	2.06407	2.10162	2.08816	2.0522	2.04893	2.08594	2.09666	2.12083	2.10741	2.04365	2.05605	2.10177	2.10538	2.07975	2.10402	2.16948	2.1602	2.09274	2.04962	2.0628	2.08097	2.02213	2.01778	2.10284	2.08684
168	2.34536	2.06736	1.82754	2.30141	2.13225	1.96332	2.10312	2.08372	2.02901	2.12249	2.03314	1.99317	2.10222	2.13668	2.08137	2.11412	2.07386	2.11133	2.08489	2.05775	1.9226	1.98778	2.10079	2.07912	2.13501	2.03194	1.99045	1.95932	2.08429	2.10421	2.21805	2.14343	2.04909	2.09918	2.0872	2.04033	2.05774	2.05621	2.12902	2.09575	2.08089	2.01684	2.0034	2.01739	2.09639	2.17296	2.11718	2.0999	2.1145
169	2.09853	2.18585	2.07753	1.97115	1.94475	2.07955	2.18436	2.06096	2.05582	2.09807	2.13807	2.18896	2.19983	2.08056	2.0288	2.06684	2.11784	2.16471	2.11473	2.0982	2.1493	2.11434	2.02994	2.03306	2.0065	2.09858	2.13568	2.13006	2.08565	2.05799	2.05439	2.07351	2.1089	2.08557	2.05274	2.04073	2.04254	2.07991	2.16942	2.19159	2.12567	2.09469	2.15924	2.16178	2.01985	2.01297	2.13484	2.18382	2.12643
170	1.6729	1.76069	2.23788	2.08251	1.93654	2.0164	2.03806	2.09822	2.19976	2.13963	2.14033	2.20404	2.17785	2.10112	2.07412	2.12449	2.09428	2.14318	2.09297	2.07718	2.1288	2.12356	2.15169	2.1497	2.09644	2.0631	2.13737	2.14715	2.17664	2.20219	2.0888	2.0483	2.07718	2.04904	2.09583	2.1343	2.17218	2.13633	2.08278	2.01858	2.03536	2.04366	2.06991	2.17899	2.20164	2.1665	2.11583	2.11004	1.97765
171	2.009	1.96434	2.04194	2.14534	1.9395	1.90684	1.95947	2.00306	2.01772	2.06424	2.15021	2.1254	2.12096	2.16694	2.13863	2.11357	2.07356	2.08063	2.07692	1.92734	1.99172	2.00247	2.0875	2.11239	2.06876	1.97955	2.01618	2.0555	2.09074	2.06736	2.08819	2.06743	2.05446	2.02827	2.01602	1.98597	2.02256	2.0326	2.04494	2.04176	2.0576	2.13127	2.06273	2.02675	2.1697	2.23055	2.12754	2.04306	2.09827
172	1.98987	2.21471	2.20285	1.99549	1.95389	1.9666	2.08434	2.1067	2.08068	2.06056	2.01593	2.01349	1.98883	2.03209	2.13248	2.1445	2.10165	2.06346	2.07914	2.1587	2.16362	2.0683	2.05595	2.08785	2.03821	1.95999	2.01098	2.05838	2.05138	2.10015	2.04703	2.00216	2.005	1.97349	1.99598	2.04647	2.07181	2.05572	2.04357	2.03382	2.06111	2.09095	2.07567	2.08937	2.12626	2.15308	2.0947	2.01879	2.03094
173	1.71815	1.98208	1.91947	1.83847	1.94537	2.06716	1.96198	2.00625	2.01983	1.98833	1.95416	2.07019	2.07012	2.08382	2.099	2.07881	2.12435	2.13196	2.20803	2.20309	2.06785	1.90333	1.99	2.08726	2.13614	2.12197	2.11328	2.09437	2.10769	2.0899	2.05492	2.12397	2.14238	2.09624	2.09741	2.12202	2.06605	2.03616	2.01194	2.0788	2.13953	2.06984	2.09543	2.06203	2.05506	2.13592	2.0937	2.04603	1.97845
174	2.0859	1.60422	2.11556	2.17103	2.02189	1.823	1.94714	1.98726	2.04203	2.08746	2.06278	1.98219	2.05078	2.10692	2.04052	2.03897	2.04477	2.09951	2.0684	2.03576	2.04814	1.9967	1.96482	1.98235	1.94372	2.08322	2.04448	2.07219	2.06891	2.08932	2.15624	2.04095	1.96816	2.03553	2.05952	2.02918	2.03533	2.13453	2.22389	2.11826	2.09262	2.06301	2.00787	2.03848	2.04655	2.06025	2.10659	2.08277	2.12761
175	2.03733	2.55244	1.9517	1.97109	2.05374	1.9722	1.9155	1.96043	1.9117	2.01574	2.02013	2.08391	2.01474	1.90061	1.97041	2.09863	2.02139	2.08222	2.02185	2.01608	2.18107	2.09444	2.15959	2.08158	2.10031	2.1634	2.18303	2.21553	2.07982	2.0306	2.0036	1.96779	2.01498	2.03787	2.05178	2.09784	2.05991	2.03461	2.01654	2.01594	2.0777	2.10412	2.1766	2.09278	2.09799	2.10309	1.92246	2.01158	2.00692
176	2.65952	2.214	1.77328	1.73072	1.97997	1.973	1.83746	1.92408	2.00751	1.96682	2.05882	2.16327	2.07013	2.0801	2.02764	1.97124	1.94301	1.88613	1.99792	1.93082	1.97533	2.03796	2.09312	1.95394	1.95942	1.98644	1.97349	1.98529	2.05211	2.02758	2.0235	2.0338	2.04238	2.04799	1.98775	2.00631	2.07665	2.06035	1.99107	1.97659	2.08232	2.09623	2.05008	1.99537	2.02712	2.14648	2.0585	2.046	1.99501
177	1.90109	1.86891	1.97841	2.13668	1.87528	1.87796	1.95514	1.92102	1.93896	2.03225	2.01458	2.05722	2.12992	2.16132	2.16164	2.12868	2.06272	2.01272	2.01644	2.1044	2.16877	2.03654	2.09225	2.07069	2.02705	2.05432	2.0424	2.06948	2.10635	2.08758	2.11814	2.0574	2.00324	2.05441	2.10247	2.05461	2.03801	2.03606	2.04426	2.03543	2.02404	2.0016	1.99338	2.02659	2.03744	1.97182	1.96453	2.00105	2.04432
178	2.51377	2.22719	2.33184	1.9438	2.02447	1.8394	1.86654	1.99084	2.09847	2.15955	2.00654	2.01542	2.10518	2.11617	2.11718	2.10208	2.12134	2.069	2.09864	2.15994	2.11219	2.12359	2.06514	2.04892	2.10182	2.03349	2.05252	2.03384	2.01631	2.00224	2.02118	1.99545	2.01471	2.01772	1.94599	1.97578	2.01802	2.0562	2.13875	2.01116	2.00815	2.0084	2.04384	2.07842	2.01502	2.06454	2.16692	2.05769	2.10296
179	1.91186	1.89253	2.2543	1.93923	1.80222	2.07752	2.10877	1.96894	2.0252	2.10572	2.0248	2.02423	2.03667	2.08542	2.18668	2.05828	2.10481	2.06196	2.16721	2.1349	2.15875	2.13392	2.08664	2.07158	2.08726	2.0828	2.01345	2.18509	2.09207	1.99786	2.13008	2.07301	2.10665	2.04906	1.92853	1.96959	2.00082	1.9801	2.11119	2.11167	2.07255	2.06241	2.1035	1.98691	2.11524	2.07716	2.11405	2.15684	2.05371
180	1.96616	1.90034	2.03485	2.24182	2.17374	2.0732	2.01123	2.05221	2.04578	2.0254	2.03944	2.03512	2.06206	2.07286	2.07432	2.13889	2.11295	2.05144	2.07965	2.1485	2.10639	2.08171	2.10986	2.07978	2.07945	2.06432	2.0778	2.14932	2.17248	2.10797	2.04418	1.99432	1.96727	2.02006	2.04631	2.05015	2.10269	2.13386	2.1181	2.05705	1.9765	1.9944	2.00614	1.97599	1.97371	1.98234	1.9792	2.01818	2.03627
181	2.10761	1.84698	2.4623	2.13479	1.76619	2.08509	1.92765	1.90007	2.02967	1.97952	2.09855	2.1193	2.08975	2.17926	2.17066	2.15972	2.09612	2.0369	2.07253	2.07202	2.08356	2.04419	2.02529	1.98912	2.16166	2.02932	2.11748	2.08334	2.03534	2.03705	2.0792	2.17703	2.10954	2.12893	2.12097	2.12145	2.13381	2.10194	2.08389	2.02873	2.04369	1.98052	2.05278	2.04743	2.08789	2.07725	2.05009	2.01489	2.23474
182	2.29435	2.29435	2.0906	2.19415	2.17352	2.07444	2.03414	2.001	2.04668	2.0995	2.13234	2.15488	2.11293	2.08775	2.1054	2.07164	2.06297	2.15272	2.11468	2.1585	2.07848	1.96178	1.96007	1.97014	2.06919	2.07793	2.14568	2.13586	2.04799	2.03785	1.99968	2.02877	2.03897	2.03644	2.02632	2.04204	2.09408	2.07417	2.02061	2.07703	2.19123	2.11883	2.05139	2.11881	1.99277	2.05816	1.98136	1.99107	2.00639
183	2.52302	2.21863	1.79163	1.88185	2.15797	2.18467	2.05219	2.0436	2.08023	2.18404	2.18376	2.09226	2.07601	2.0734	2.05859	2.07074	2.07548	2.07896	2.10119	2.06601	2.0583	2.07755	1.98314	1.98311	2.00437	2.01014	2.02031	2.03857	2.03515	2.02536	2.04997	2.06714	2.04028	1.98509	1.98116	2.0625	2.04788	2.00985	2.07843	2.08179	2.03069	2.0445	2.11902	2.07376	2.0199	2.07154	2.06792	2.05888	2.03418
184	2.1207	2.40355	2.41505	2.21948	2.19681	2.20497	2.18234	2.21428	2.22166	2.26745	2.22653	2.19329	2.11951	2.12007	2.23894	2.26325	2.18449	2.10165	2.08042	2.12027	2.15976	2.27077	2.41295	2.29692	2.19613	2.07351	2.22942	2.27798	2.18276	2.12177	2.15497	2.19093	2.21437	2.21164	2.18146	2.17208	2.16625	2.15413	2.17847	2.19817	2.14996	2.18147	2.22487	2.25122	2.25213	2.27763	2.23544	2.21141	2.20356
185	2.34131	1.8691	2.02102	1.94295	1.88537	1.90487	2.10848	2.34562	2.08779	2.15383	1.96566	2.01474	2.04209	2.03047	2.05778	2.07075	2.04199	2.043	2.0507	2.15173	2.10879	2.00746	1.97968	2.09322	2.10887	2.0819	2.05617	2.16223	2.21005	2.07477	2.132	2.03446	2.055	2.11165	2.12051	2.15817	2.16156	2.11558	2.10381	2.03258	1.97114	2.07296	2.07584	2.00746	2.1008	2.05162	2.07145	2.07629	2.16005
186	2.50799	2.37412	2.66772	2.45555	2.05732	2.02969	2.17475	2.34321	2.24079	2.23102	2.22517	2.16638	2.10005	2.09832	2.0607	2.0557	2.03752	2.10035	2.23462	2.3023	2.06396	2.00793	2.13707	2.10017	2.23153	2.06739	2.13232	2.11345	2.14832	2.14892	2.04578	2.10172	2.12303	2.18064	2.21335	2.1563	2.14722	2.18973	2.15633	2.10857	2.13179	2.20182	2.1862	2.1045	2.16607	2.25629	2.1758	2.14535	2.15197
187	2.16837	2.10285	2.2106	2.23898	2.23362	1.99216	2.21762	2.23606	2.3937	2.38232	2.21892	2.15775	2.16209	2.2075	2.27431	2.16272	2.07713	2.20357	2.13626	2.03177	2.09381	2.16747	2.09486	1.99185	1.99476	1.99961	2.06066	2.138	2.13953	2.10351	2.14484	2.09832	2.15255	2.08061	2.04743	2.10083	2.15308	2.16859	2.12344	2.13502	2.13737	2.13075	2.06446	2.07788	2.10989	2.09992	2.12484	2.1859	2.24004
188	2.31998	2.31998	2.31998	2.22229	2.16283	2.1633	2.43851	2.19882	2.60427	2.2707	2.27608	2.10299	2.22097	2.29933	2.29825	2.26142	2.20734	2.19558	2.15966	2.16531	2.21658	2.22092	2.14547	2.23164	2.17239	2.23452	2.29186	2.21665	2.22278	2.133	2.23909	2.13341	2.19281	2.32811	2.11551	2.2277	2.27386	2.23087	2.19772	2.21887	2.16641	2.20671	2.20936	2.16299	2.11843	2.20096	2.25545	2.28713	2.25961
189	2.13599	2.63193	2.85151	2.43992	2.21335	2.29981	2.40407	2.40457	2.36997	2.12778	1.93586	2.15056	2.21927	2.23195	2.17511	2.31794	2.22728	2.25357	2.24705	2.22578	2.24959	2.22003	2.26137	2.20723	2.1316	2.21373	2.32009	2.37187	2.29854	2.23287	2.25355	2.38721	2.1555	2.29138	2.24683	2.22022	2.24762	2.24122	2.14949	2.07131	2.16256	2.22909	2.2258	2.23362	2.20231	2.20426	2.20086	2.30333	2.24575
190	2.30263	2.20818	2.33538	2.42442	2.46566	2.5009	2.46559	2.45983	2.30234	2.23953	2.44205	2.3437	2.22292	2.27625	2.29766	2.27955	2.36079	2.47657	2.51973	2.35259	2.24009	2.2752	2.30639	2.32063	2.33299	2.35908	2.3485	2.27186	2.26822	2.27003	2.21552	2.27821	2.3304	2.33445	2.28066	2.29047	2.28687	2.22327	2.2652	2.31031	2.29926	2.23659	2.23377	2.23857	2.27744	2.3235	2.34016	2.36956	2.29008
191	2.64442	2.64442	2.75985	2.50487	2.42652	2.34385	2.50258	2.40573	2.33662	2.30514	2.25658	2.32301	2.21898	2.37887	2.31787	2.18116	2.56648	2.42957	2.38935	2.21568	2.30649	2.34682	2.49369	2.40071	2.32878	2.40579	2.36251	2.35482	2.32713	2.2613	2.43416	2.28805	2.4413	2.40793	2.35671	2.45216	2.40019	2.251	2.32861	2.32439	2.26869	2.20772	2.30165	2.33568	2.29844	2.25426	2.20221	2.28765	2.31218
192	2.61631	2.80623	2.67014	2.46217	2.24121	2.25715	2.31336	2.36678	2.4002	2.33713	2.3744	2.45434	2.42515	2.44016	2.5941	2.46246	2.34375	2.35205	2.29376	2.35123	2.37188	2.32987	2.27454	2.30954	2.40961	2.42866	2.3981	2.40175	2.39252	2.3595	2.23298	2.27464	2.32291	2.33642	2.43093	2.50856	2.38183	2.34314	2.36994	2.32466	2.35203	2.40395	2.40702	2.36958	2.32568	2.34387	2.37564	2.33666	2.28003
193	2.24931	2.52305	2.46687	2.43404	2.4345	2.12956	2.05246	2.1556	2.20093	2.20855	2.13724	2.08351	2.19072	2.27685	2.2352	2.15133	2.15273	2.285	2.31316	2.23274	2.20458	2.2383	2.20455	2.20045	2.27017	2.29695	2.28946	2.22774	2.20444	2.25145	2.2995	2.27578	2.2842	2.16145	2.14595	2.19308	2.18257	2.24185	2.25711	2.24536	2.25103	2.23998	2.20513	2.17382	2.17771	2.22957	2.27171	2.2852	2.27228
194	2.41894	2.59808	2.25693	2.3029	2.19335	2.09932	2.17576	2.37477	2.26089	2.23225	2.32494	2.28963	2.25251	2.25641	2.18874	2.27326	2.27149	2.30523	2.24696	2.23385	2.32359	2.35327	2.30162	2.2244	2.23221	2.27535	2.31834	2.26268	2.23808	2.31014	2.30552	2.28225	2.31854	2.30686	2.29589	2.11992	2.12523	2.22489	2.20101	2.1607	2.23807	2.29139	2.19756	2.19385	2.20819	2.22171	2.23299	2.22915	2.26878
195	2.16806	1.97919	2.43849	1.78363	2.29359	2.19442	1.99018	1.93779	2.11453	2.02517	2.07514	2.10398	2.08393	2.03618	2.19413	2.21738	2.08424	2.08713	2.14149	2.07876	2.23434	2.11219	2.13412	2.19303	2.24375	2.05951	2.0251	2.1948	2.2001	2.1123	2.05865	2.09919	2.22938	2.22192	2.13533	2.17395	2.21676	2.17622	2.07891	2.11473	2.12025	2.13467	2.07662	2.19132	2.18485	2.19574	2.17801	2.18262	2.12757
196	2.18992	2.23892	2.0839	1.86353	2.18439	2.30895	2.20243	2.04684	1.96387	2.05007	2.03079	2.15696	2.21961	2.1652	2.09415	2.16473	2.12195	2.08092	2.21255	2.22239	2.23331	2.273	2.19894	2.21761	2.19412	2.21882	2.2263	2.31237	2.2806	2.24205	2.29112	2.3356	2.23849	2.12932	2.2193	2.27542	2.20772	2.34018	2.35071	2.13679	2.11937	2.16505	2.28122	2.29713	2.12278	2.10551	2.18674	2.19707	2.19571
197	2.25015	2.47339	2.32268	2.32316	2.33913	2.17878	2.13556	2.1461	2.20653	2.29076	2.30664	2.23692	2.17783	2.25305	2.24026	2.15699	2.14158	2.06278	2.1097	2.2299	2.17857	2.16046	2.19648	2.21604	2.20903	2.16936	2.15219	2.17796	2.20258	2.16529	2.07927	2.04378	2.15591	2.23508	2.20266	2.2263	2.20057	2.0829	2.0537	2.04549	2.12252	2.19609	2.16011	2.12576	2.17377	2.21267	2.22433	2.21473	2.17313
198	1.75079	1.86256	2.14998	2.28735	2.73004	2.29243	2.34936	2.36892	2.32798	2.32058	2.24255	2.34133	2.21008	2.18665	2.26827	2.21063	2.28343	2.32502	2.24599	2.10348	2.12601	2.20187	2.09911	2.15857	2.20296	2.19785	2.24742	2.28965	2.19577	2.09594	2.04779	2.09614	2.08728	2.14566	2.27989	2.18249	2.16294	2.10653	2.21322	2.2228	2.18767	2.18117	2.15978	2.14687	2.2795	2.1987	2.15109	2.12503	2.10792
199	2.35568	2.4663	1.94801	1.91711	2.03446	2.01729	2.03665	2.3841	2.24358	2.34116	2.27969	2.2092	2.21215	2.19307	2.15478	2.20633	2.21241	2.20474	2.15774	2.19776	2.31394	2.18944	2.10419	2.20113	2.19904	2.22331	2.20863	2.12419	2.16386	2.171	2.15052	2.11369	2.27753	2.23847	2.23495	2.1011	2.09954	2.18362	2.15389	2.20836	2.15895	2.16156	2.18434	2.037	2.07735	2.09181	2.05729	2.18273	2.26519
200	2.09779	2.13555	2.27961	2.38871	2.32364	2.16641	2.1197	2.32614	2.34674	2.17827	2.11482	2.19027	2.19042	2.09165	2.16367	2.21611	2.21084	2.247	2.2199	2.12859	2.15274	2.22337	2.23327	2.25586	2.26754	2.22434	2.16207	2.21087	2.22414	2.19649	2.25083	2.26022	2.24401	2.20106	2.19929	2.26794	2.29064	2.24481	2.24347	2.1773	2.14522	2.19011	2.27953	2.23723	2.18714	2.16915	2.14459	2.16107	2.16159
201	1.75049	2.2656	2.29178	2.70272	2.60645	2.65734	2.31778	2.12652	2.23853	2.53533	2.42486	2.22308	2.28174	2.31807	2.30624	2.33379	2.29902	2.37827	2.31222	2.24826	2.1877	2.17247	2.16456	2.25443	2.2421	2.22483	2.17071	2.20059	2.23526	2.22289	2.28772	2.22818	2.22285	2.25246	2.32224	2.36984	2.32334	2.23646	2.2004	2.22517	2.22697	2.25614	2.21524	2.25907	2.12723	2.14284	2.27971	2.32013	2.24926
202	2.47969	2.613	2.81205	2.7947	2.57103	2.6398	2.30153	2.31675	2.51109	2.29875	2.36426	2.29977	2.27332	2.35547	2.37578	2.36741	2.3987	2.44002	2.34587	2.39025	2.42213	2.45581	2.34165	2.42702	2.3393	2.33832	2.43888	2.34345	2.39236	2.35468	2.34315	2.38464	2.34866	2.22735	2.20516	2.23897	2.26633	2.22087	2.22798	2.33441	2.40508	2.3705	2.25559	2.2758	2.23437	2.26468	2.21034	2.18547	2.26187
203	2.65489	2.5213	2.38524	2.40731	2.38573	2.43463	2.42992	2.45946	2.54771	2.59211	2.57601	2.58024	2.43818	2.35741	2.46606	2.52629	2.48356	2.4109	2.35317	2.40132	2.46132	2.36545	2.32286	2.35654	2.40503	2.47247	2.46951	2.44496	2.37858	2.32973	2.32845	2.33743	2.34554	2.34958	2.4029	2.37201	2.36854	2.41091	2.36089	2.33981	2.35391	2.41929	2.40965	2.31553	2.26607	2.38942	2.44795	2.45983	2.42832
204	2.70397	2.67644	2.53154	2.48252	2.41842	2.49029	2.66245	2.23759	2.17979	2.41866	2.4893	2.56697	2.36735	2.39456	2.45565	2.53535	2.33154	2.3732	2.48802	2.4708	2.36791	2.39811	2.40279	2.51139	2.56733	2.56027	2.40708	2.53163	2.40572	2.50864	2.46973	2.36401	2.31352	2.36386	2.46357	2.54069	2.48453	2.48309	2.50175	2.44725	2.31471	2.25502	2.35999	2.4434	2.37831	2.20758	2.15342	2.47843	2.35328
205	2.63391	2.4252	2.23307	2.26728	2.3784	2.38283	2.52908	2.60301	2.44317	2.34744	2.40965	2.38426	2.39521	2.45744	2.37551	2.33976	2.45611	2.49834	2.43654	2.40542	2.30546	2.27558	2.28946	2.29753	2.36598	2.34385	2.26372	2.26434	2.33693	2.42463	2.3425	2.32715	2.36406	2.3795	2.32528	2.31321	2.3161	2.31434	2.36004	2.35555	2.32387	2.35336	2.32392	2.27102	2.23221	2.22763	2.25687	2.24478	2.31355
206	2.13561	2.13561	1.82862	1.9595	1.98667	2.0795	2.02737	2.01742	2.0886	2.0849	2.21542	2.18221	2.18627	2.26128	2.25319	2.21473	2.3543	2.28847	2.19391	2.22943	2.1556	2.19983	2.20538	2.13415	2.08996	2.299	2.30286	2.14892	2.14256	2.07249	2.12029	2.25211	2.19315	2.19828	2.19883	2.18938	2.09193	2.11742	2.21242	2.24095	2.19116	2.25703	2.1196	2.19353	2.33281	2.21934	2.1229	2.15578	2.15831
207	2.65938	2.16427	1.82164	2.14422	2.25179	2.22452	2.22061	2.09793	2.06233	2.2184	2.22391	2.20029	2.2311	2.20676	2.09344	2.07592	2.15921	2.28195	2.18161	2.14175	2.22523	2.14168	2.03397	2.15849	2.14243	2.05809	2.13412	2.1616	2.19458	2.1211	2.13345	2.11551	2.11654	2.17856	2.09863	2.12145	2.16942	2.16687	2.1342	2.08012	2.04029	2.11055	2.34318	2.13856	2.07612	2.23565	2.19051	2.1385	2.21799
208	1.70609	1.84044	1.89163	1.83178	2.00823	1.89768	2.05127	2.13461	2.03058	1.88324	1.96417	1.98645	2.04417	1.96967	2.09257	2.1086	2.05802	2.00132	2.0376	2.04339	2.08847	2.02248	2.11331	2.09658	2.04022	2.07784	2.04564	2.11131	1.99141	2.04994	2.16188	2.06683	2.0703	2.02964	1.93978	1.97558	1.99798	2.12893	2.15503	2.04313	2.03856	1.98318	2.09061	2.08469	2.08802	2.06441	1.99092	2.03745	2.07674
209	2.18259	2.56921	2.27713	2.38893	1.96795	2.05589	2.18544	2.21044	2.12715	2.03891	2.09668	2.09095	2.04911	2.15431	2.19695	2.16447	2.16295	2.12295	2.07551	2.2121	2.15859	2.05561	2.19299	2.14994	2.07148	2.03448	2.02379	2.07936	2.02125	2.10199	1.96976	2.01151	2.04628	1.98005	1.97722	2.01783	2.03879	2.06473	2.04279	2.06311	2.10077	2.12946	2.12116	2.10137	2.13787	1.97041	1.98627	2.11949	2.03504
210	1.8173	1.87938	1.87651	1.90812	1.87838	1.88918	1.89464	1.98858	1.9557	2.19906	2.08967	2.07811	1.99207	2.12621	2.02013	2.0357	1.99376	2.00831	2.15368	2.04036	2.04032	2.05922	2.11987	2.16381	2.11943	2.04087	2.04729	2.08254	2.10103	2.07333	2.00062	2.05366	2.17669	2.15551	2.01222	1.97155	1.96151	2.0499	2.06766	2.09106	2.09088	2.03918	2.04173	2.08865	2.03933	2.22878	1.97241	2.10162	1.99222
211	2.23344	2.23186	2.10504	2.01463	2.06617	2.07484	2.0272	2.20144	2.18949	2.12344	2.0575	2.06274	2.02515	1.91511	2.10961	2.10208	2.07098	1.98419	1.94309	2.01398	2.03558	2.01337	2.01692	2.08124	2.05366	2.01502	1.96069	2.01806	2.11637	2.09965	2.05718	2.03803	1.97033	2.07853	2.0677	2.07422	2.0406	1.99575	2.04899	2.11753	2.06064	2.0642	1.99245	1.96393	2.04113	2.00034	1.98247	1.95111	2.05723
212	2.14349	2.10238	1.96321	2.09916	1.96176	2.02154	2.18062	2.14761	1.97361	2.06626	2.09583	2.10367	2.07993	2.02703	2.1696	2.09477	2.11398	2.00315	2.00032	2.02885	1.99299	1.99872	2.04822	2.11616	1.97047	1.961	1.99366	1.94552	2.05814	2.05224	2.03608	2.09817	2.05689	1.98841	1.97651	2.0711	2.03623	1.95671	1.91604	1.87935	1.99187	2.02697	2.01275	2.03568	2.03556	2.08141	1.91895	1.9591	1.91596
213	1.82134	2.13182	2.31052	2.19722	2.09065	2.18417	2.04371	2.0028	2.05469	2.01597	2.07975	2.12305	2.07816	2.03909	2.0469	2.06306	2.03119	1.9369	1.97865	1.85352	1.99117	1.98491	2.03503	1.96219	2.02459	2.04781	1.89332	2.03967	1.97521	2.03323	1.9169	1.99033	2.08123	2.03867	2.01589	1.99828	2.02756	2.00802	1.94583	1.9446	1.98319	2.06311	1.97673	2.08159	1.98352	2.0269	2.00157	1.99502	2.09744
214	2.03809	1.98784	1.84248	1.93614	1.92916	1.96641	2.03572	2.00294	2.03201	1.89587	1.98332	2.03016	2.00183	1.8531	2.03372	2.01133	2.04606	2.12576	2.09465	2.01212	1.98151	1.98122	1.96635	2.01632	2.12382	2.08681	2.11899	2.00845	1.99444	1.96232	2.03564	2.0207	2.0344	2.0568	2.03691	2.03697	2.00655	2.00774	2.10661	2.08548	2.09953	2.10451	2.10953	2.07269	2.04565	2.04643	2.10175	2.09211	1.99725
215	2.21304	1.99858	2.06964	2.15586	1.89179	2.00914	1.98405	1.97222	2.02169	2.07603	2.0675	2.07856	2.1817	2.13116	2.08057	2.10114	2.10559	2.09682	2.07613	2.05978	2.0136	2.08696	2.14195	2.10481	2.07128	2.11515	2.19983	2.20467	2.17934	2.22687	2.19159	2.09789	2.13371	2.25054	2.18216	2.1005	2.0697	2.05822	2.08172	2.0841	2.087	2.15182	2.09846	2.02174	2.02628	1.94238	2.06145	2.12028	2.12109
216	2.20403	2.24827	2.50431	2.21789	2.09519	2.13629	2.22264	2.33792	2.20259	2.04652	2.06691	2.04618	2.12857	2.09082	2.11422	2.16581	2.18534	2.0918	2.12798	2.08393	2.04253	2.01982	2.10651	2.07471	2.05743	2.08293	2.1178	2.15234	2.15796	2.15731	2.14766	2.11674	2.05671	2.05997	2.09152	2.15036	2.19115	2.16563	2.0981	2.01829	2.13785	2.18046	2.13532	2.11419	2.02409	2.01348	2.06907	2.10437	2.18089
217	1.82276	1.8285	2.02942	2.00124	2.03193	2.03254	1.96339	2.06177	2.21613	2.12866	1.99526	2.03982	2.02776	2.0695	2.03834	1.98641	2.02757	2.04693	2.12014	2.11271	2.15527	2.04535	2.01426	2.09208	2.02	2.04676	1.97985	2.01856	2.05879	1.98036	2.05881	2.03962	1.91568	1.9967	2.02564	1.91866	1.96463	2.03898	2.23798	2.1269	2.0112	2.0099	1.97237	2.00188	2.04897	2.15057	2.09293	2.0607	1.9807
218	2.5468	2.32344	2.32759	2.037	1.91527	1.95315	2.09084	1.93636	2.01785	2.10459	2.12519	2.13516	2.03757	2.01182	2.11191	2.12759	2.03482	2.24583	2.01359	1.99517	2.08928	2.18505	2.11151	2.09849	2.05934	2.06677	2.08515	2.12881	2.12977	2.10024	2.0851	2.14497	2.07615	2.05205	1.98611	2.07682	2.20334	2.17156	2.12912	2.09237	1.97273	2.09226	2.13256	2.25853	2.18647	2.10811	2.06561	2.17191	2.15165
219	2.04112	1.8691	2.06115	1.97225	1.98455	1.94171	1.99884	2.0608	2.09438	2.15192	2.14301	2.10226	2.08766	2.13092	2.03934	1.97723	2.07379	2.2469	2.18868	2.19105	2.24413	2.18953	2.11874	2.11372	2.08348	2.01689	2.12285	2.05485	2.19433	2.19086	2.06842	2.05569	2.03756	2.14775	2.09452	2.07718	2.15302	2.13823	2.09179	2.05357	2.08884	2.10266	2.00265	2.0746	2.1957	2.17023	2.06558	2.1704	2.08335
220	1.81589	2.16058	2.48609	2.01435	1.82355	2.01591	2.08523	1.95268	1.98481	2.10575	2.14827	2.15671	2.01374	2.01123	2.06225	2.1495	1.98452	2.06711	2.14314	2.03081	2.04797	2.09366	2.07944	2.08258	2.04599	2.10545	2.23397	2.01956	2.00683	2.07864	2.0604	2.06978	2.19348	2.05899	2.04908	1.99198	1.95822	1.94505	1.95597	2.06709	2.01758	2.09953	2.08717	1.9997	1.97206	2.08191	2.04317	2.08772	2.05807
221	1.76788	1.93638	1.891	1.84057	2.02729	2.20749	2.05363	1.90549	1.87319	1.92964	1.97229	1.96416	1.98584	2.07641	2.06563	1.98746	2.02684	2.09737	2.11449	2.02594	2.00304	2.03352	2.05277	2.00284	2.0426	2.07684	2.00811	2.02892	2.06291	2.03083	1.99914	1.96499	2.00797	2.04455	2.09305	2.17235	2.14121	2.02253	1.94668	1.96037	1.9478	1.88949	1.99486	2.05994	1.97666	1.99252	2.05968	2.04762	2.02051
222	1.99221	1.95113	1.94	2.17296	1.92098	1.86183	1.86898	1.9673	2.06141	2.12859	2.11182	2.08149	2.09816	2.03036	1.99962	2.08023	2.09804	2.07077	2.0956	2.11704	2.17313	2.12674	2.04522	1.94637	1.95286	2.09382	2.13313	2.08325	2.07373	2.06806	2.00742	2.05882	2.08219	2.06344	1.98707	1.97999	2.06027	2.06508	2.07342	2.09162	2.06092	2.08552	2.14303	2.10376	2.04507	2.0305	2.06537	2.10396	2.04672
223	2.5247	2.2434	2.07025	2.10818	2.02128	2.08861	2.09405	2.14794	1.99185	2.01476	2.11857	2.12485	2.0638	2.03218	2.05041	2.05604	2.09502	2.03866	2.02364	1.9932	2.01303	2.05941	2.04128	2.0271	2.07185	2.07319	2.0353	2.15049	2.10457	2.06504	2.06614	2.02786	1.98764	1.95109	2.0069	2.07344	2.07256	2.04168	2.01288	1.98003	1.99949	2.08627	2.13618	2.14141	2.10338	2.0165	1.99627	1.96491	1.92362
224	1.88793	2.16292	2.19134	2.00873	2.02875	2.21727	2.33147	2.18371	2.12548	2.13569	2.04851	2.05053	2.08428	2.09706	2.10099	2.02394	2.02581	2.10979	2.04799	2.00943	2.04315	1.98493	1.97058	2.01433	2.01671	2.08498	2.12226	2.05792	2.14038	2.1191	2.06299	2.09312	2.0384	2.00971	2.01593	2.02846	1.98325	1.94962	1.94122	1.9347	1.96476	1.99674	1.99164	2.05644	2.0982	2.10007	2.05792	1.98605	2.02264
225	2.38009	2.10905	1.86495	1.8737	1.93102	1.98653	1.91948	1.91171	2.05958	2.06561	2.06066	2.10773	2.18383	2.14006	2.12278	2.11172	2.03877	2.01698	2.08404	2.07762	2.09981	2.10068	2.03179	2.05945	2.13793	2.05908	2.01996	2.0365	1.93202	1.9498	2.01241	2.05567	2.08349	2.07295	2.03068	1.99951	2.06906	2.13322	2.12134	2.06207	1.99385	1.96088	1.99975	2.11324	2.17705	2.1424	2.13421	2.1419	2.12084
226	2.02684	2.04363	1.85033	1.85228	1.87461	1.94469	1.99927	1.96059	2.03146	2.07123	2.078	1.99079	1.98081	2.03447	2.0875	2.03158	1.94727	2.03817	2.0857	1.9813	1.9466	2.01198	2.06474	2.07698	2.05659	2.06082	2.05571	2.05853	2.06154	2.02543	2.03328	2.03885	2.00345	1.96585	1.9269	1.99723	2.11333	2.1089	2.02246	2.03228	1.97931	1.92642	1.99027	1.92672	1.94519	2.0462	2.01911	1.92722	1.93993
227	1.90345	1.99956	1.94889	1.83907	1.95912	2.04957	2.02899	1.89939	2.03391	2.00853	2.05799	2.10544	2.0937	2.11623	2.05234	2.0431	2.03357	2.06813	2.03945	2.05178	2.08719	2.10522	2.12469	2.08748	2.06795	2.09308	2.12259	2.15235	2.13722	2.05617	2.07926	2.09914	2.09435	2.06194	1.98193	1.9845	2.03581	2.02978	2.02834	2.07942	2.08398	2.07708	2.08213	2.01157	1.97696	2.01492	1.99465	1.93725	2.03286
228	2.12711	2.42208	2.24277	2.07772	2.13351	2.08332	2.07694	2.19359	2.26706	2.23902	2.24959	2.09206	1.99286	2.07896	2.10197	1.97664	1.97511	2.04722	2.10077	2.11388	2.03886	2.03691	2.00803	2.03654	2.01451	1.93616	1.97924	2.01774	2.06993	2.11841	2.133	2.09932	2.04919	2.01982	2.06347	2.10049	2.06197	2.07191	2.04746	2.0245	2.11085	2.18521	2.21427	2.19973	2.04233	2.0114	2.04254	1.99947	2.02667
229	1.91803	2.31513	2.06179	1.94094	2.08484	2.04145	1.68107	1.85399	2.10451	2.07999	1.93496	1.86094	1.93841	1.97448	2.03994	1.96343	2.04244	1.93655	1.94478	1.95409	1.95466	1.95996	2.00512	2.09243	1.98095	1.9706	2.01296	2.02337	1.96067	2.11048	2.10902	2.10901	2.00726	1.92153	1.91421	1.97568	2.00355	2.00621	1.96147	2.11339	2.03645	1.97801	1.89807	1.86722	2.03788	2.02042	1.95236	2.00254	2.00685
230	2.14106	2.66367	2.6057	2.29351	2.29723	2.18242	2.03503	2.02942	2.13312	2.06517	2.00985	1.97323	2.11839	2.1666	2.16977	2.14707	2.18372	2.10138	2.09335	2.11629	2.1443	2.12862	2.16045	2.12754	2.09628	2.15488	2.0957	2.15737	2.16808	2.10697	2.0561	1.99837	2.00929	2.02064	2.00647	2.03876	1.99053	1.98636	2.00339	1.94342	2.02547	2.07054	2.07545	2.03713	2.05234	2.01189	2.12335	2.06959	2.09113
231	1.53541	1.62968	1.92121	1.94702	1.81143	1.87467	2.0982	2.12452	2.11741	2.15357	2.19846	2.12272	2.07328	2.12115	2.19187	2.26941	2.15352	2.03074	1.99908	2.02198	2.06234	2.08594	2.092	2.02549	2.0412	2.1608	2.11518	2.14338	1.94521	2.07039	2.08937	2.07117	2.06963	2.11347	2.17493	2.13457	2.04839	2.07388	2.07848	2.05927	2.15332	1.98034	1.88527	1.98237	1.93464	1.90621	1.92771	2.0803	2.09297
232	2.30677	2.30784	2.2316	2.08996	1.89398	1.94047	2.19116	2.14025	2.10194	2.0201	2.16157	2.02517	2.08951	2.13565	2.133	2.07634	2.15238	2.09703	2.09934	2.07237	2.03376	1.94521	2.0912	2.08054	2.04688	2.04692	2.08722	2.08406	2.04383	2.06504	2.07178	2.06709	2.11895	2.03341	1.92977	2.02073	2.06355	2.0607	2.16493	2.12664	2.03172	2.01539	2.10184	2.07712	2.02701	2.09561	2.1532	2.13181	2.11258
233	1.72336	1.88572	2.32122	2.34138	2.15727	2.14271	2.06675	1.98332	2.03749	2.10193	2.08756	2.06557	2.10512	2.0702	2.07063	2.14555	2.22674	2.19461	1.99747	2.03717	2.05838	1.99698	1.97366	1.96033	2.00703	2.09637	2.05377	2.07471	2.03976	2.04704	2.0273	2.01453	2.07005	2.01977	2.07713	2.14621	2.05196	2.00904	1.99986	1.9948	2.01701	1.96489	1.98644	1.9935	1.94707	2.03202	2.13016	2.0257	1.95966
234	2.10065	1.95736	2.04385	2.07121	2.24396	2.23449	2.2923	2.10742	2.12662	2.11992	2.04927	1.94937	2.01268	2.04899	2.00094	1.91092	1.97415	2.04349	2.06307	2.11865	2.10037	2.06816	1.9492	1.96428	1.94032	1.8838	2.02424	2.01031	1.92493	1.89406	1.91794	1.96159	1.99982	2.09812	2.01728	1.97002	1.99157	2.06426	2.13506	2.18026	2.07908	1.9313	1.93343	1.96661	1.92012	2.06225	2.08277	2.0162	2.01822
235	2.3388	2.4178	2.1734	2.15569	2.27804	2.04202	1.98048	2.04999	1.91539	1.94596	2.02659	2.04937	2.10572	2.07071	2.05142	2.03421	2.0792	2.11955	2.17187	2.21511	2.05247	2.01306	2.07851	2.0441	2.14477	2.09058	2.07517	2.1741	2.08883	2.06365	2.17701	1.98349	1.99988	1.99365	1.96179	1.92829	1.9064	1.98515	2.01659	1.98848	2.05416	2.0925	2.11858	2.0218	1.96109	2.04347	2.04088	2.0548	2.01992
236	1.9081	1.87056	1.94204	2.13235	2.15663	2.027	2.01498	2.06557	2.06574	2.06378	2.09595	2.13657	2.11307	2.04351	2.08053	2.19379	2.19237	2.09209	2.02734	2.0514	2.08947	2.10518	2.06982	1.97923	2.05449	2.19524	2.17732	2.05101	2.03152	2.11253	2.0534	2.01931	2.03151	2.02524	2.03597	1.98727	1.97579	2.06155	2.13714	2.08797	2.01225	2.00459	2.03799	2.03908	2.0311	2.05939	2.02154	2.01066	2.03349
237	2.15019	1.97866	1.97747	1.95281	2.12425	2.0731	2.01067	1.9058	1.87807	1.91816	1.99909	2.04712	1.97662	1.96554	2.04938	2.20993	2.11362	2.03488	2.03064	1.9872	2.11836	2.12224	2.19096	2.05989	2.06541	2.12496	2.05247	2.00083	2.00125	2.06208	2.08433	2.00321	2.15065	2.08621	2.15462	2.06588	2.10292	2.03698	1.98285	2.01559	2.03323	2.05938	2.11952	1.98992	2.07102	2.08903	1.99446	2.08061	2.06726
238	2.85532	2.28742	2.05566	2.11938	2.12006	2.07485	2.12909	2.04029	2.0493	2.11443	2.11144	2.10863	2.08842	2.12055	2.16274	2.02843	1.96081	2.0078	2.01016	2.03401	2.0357	2.13562	2.20614	2.15288	2.14722	2.16156	2.13351	2.11226	2.09674	2.1831	2.12893	2.03993	2.05533	2.12509	2.07706	2.07534	2.06937	1.97455	2.02551	2.08375	2.05379	2.04149	2.03559	2.03717	2.07855	2.10308	2.08425	2.06467	2.07868
239	1.94546	2.1242	2.025	1.70515	1.94784	2.08616	1.93756	2.03114	2.0634	2.1254	2.11356	2.15785	2.12756	2.02658	2.00598	2.12725	2.17918	2.07398	2.09561	2.09498	2.05968	2.02351	2.06051	2.06514	2.05999	2.03933	2.02742	2.08905	2.10378	2.03019	2.01491	2.01538	2.03829	2.11328	2.08378	2.06245	2.03843	1.96569	2.03286	2.09856	2.13902	2.12728	2.0427	2.06659	2.08596	2.07973	2.16364	2.10984	2.21263
240	1.78256	2.00631	2.09527	2.0726	2.03225	1.94129	1.99513	2.12159	2.13266	2.07288	2.06511	2.06097	2.08782	2.10397	2.07992	2.18016	2.20811	2.12044	2.0949	2.08451	2.16168	2.29711	2.2466	2.18048	2.15608	2.07302	2.07982	2.16499	2.14754	2.15116	2.13368	2.08742	2.11972	2.09953	2.05876	2.01001	1.97676	2.02567	2.0899	2.18112	2.18036	2.09823	2.07875	2.10523	2.1218	2.14981	2.16877	2.16036	2.1093
241	2.31199	2.31199	2.16044	2.39935	2.1799	2.29647	2.12389	2.12299	2.14542	2.20691	2.16687	2.1892	2.08012	2.14917	2.1277	2.19905	2.24647	2.29272	2.3321	2.19519	2.15561	2.1087	2.14401	2.10431	2.14965	2.19014	2.18744	2.2157	2.15121	2.04562	2.04141	2.14302	2.1438	2.12514	2.03505	2.14281	2.14418	2.05705	2.03748	2.1621	2.25015	2.19132	2.1017	2.12665	2.20038	2.13794	2.01425	2.07422	2.11348
242	2.28939	2.1909	2.26392	2.30038	2.31419	2.25652	2.17592	2.21843	2.2206	2.36304	2.31469	2.21412	2.24665	2.29966	2.43613	2.3364	2.28384	2.34648	2.25257	2.24826	2.30435	2.28207	2.34763	2.38404	2.39152	2.30341	2.1777	2.20812	2.23195	2.26925	2.26007	2.22022	2.13003	2.18555	2.33279	2.38516	2.3873	2.2812	2.19754	2.19254	2.23139	2.24526	2.20827	2.21051	2.22662	2.22471	2.27983	2.27137	2.34372
243	2.67336	2.67336	2.16713	2.32307	2.32727	2.05826	2.21853	2.16091	2.2548	2.42482	2.46024	2.53221	2.26306	2.31874	2.21665	2.20426	2.18653	2.18155	2.1909	2.32545	2.13761	2.15941	2.16173	2.19343	2.26576	2.23396	2.23568	2.25569	2.35362	2.24557	2.2803	2.19026	2.18563	2.17801	2.27151	2.32597	2.06338	2.11893	2.19369	2.14377	2.2712	2.26951	2.27465	2.24089	2.16663	2.16064	2.27623	2.31911	2.23948
244	2.35569	2.35569	2.27116	2.30016	2.21096	2.28429	2.50649	2.35617	2.32223	2.41949	2.46422	2.55266	2.58732	2.41904	2.40463	2.46161	2.48174	2.50316	2.45937	2.41659	2.40322	2.34964	2.3376	2.30527	2.31402	2.35575	2.36994	2.2939	2.31665	2.30027	2.26241	2.319	2.35646	2.25862	2.30739	2.36567	2.34286	2.35082	2.32119	2.26366	2.42474	2.3363	2.19539	2.22525	2.25864	2.22604	2.22573	2.29235	2.36843
245	2.5262	2.60845	2.60371	2.62811	2.48256	2.38102	2.42641	2.36041	2.35608	2.34514	2.33024	2.31994	2.35899	2.33111	2.19464	2.16792	2.17697	2.2374	2.28351	2.34305	2.36677	2.33922	2.33097	2.40038	2.33682	2.33142	2.39712	2.39581	2.34374	2.34639	2.34223	2.34031	2.32247	2.29621	2.26652	2.28061	2.28364	2.33851	2.36109	2.34441	2.32599	2.23788	2.20949	2.28593	2.32228	2.24933	2.234	2.27999	2.30365
246	2.82369	2.76643	2.76643	2.50334	2.1224	2.28871	2.33552	2.35881	2.48249	2.37797	2.28568	2.32926	2.36629	2.3529	2.33289	2.29907	2.26339	2.28226	2.38599	2.36	2.3086	2.20426	2.31677	2.53966	2.41258	2.26591	2.34974	2.32401	2.33271	2.35512	2.38482	2.21965	2.2952	2.38491	2.37241	2.3634	2.314	2.28728	2.19316	2.15484	2.27169	2.40535	2.25793	2.42536	2.25934	2.25315	2.29238	2.2945	2.21761
247	1.72144	1.66655	1.80295	1.92562	2.06693	2.33514	2.26019	2.28365	2.56174	2.49808	2.34358	2.39954	2.34165	2.43273	2.43508	2.37401	2.4104	2.38228	2.34241	2.36233	2.34466	2.4271	2.33521	2.24487	2.2037	2.31703	2.39025	2.40799	2.34452	2.2915	2.31467	2.27601	2.2361	2.3773	2.43487	2.28296	2.27906	2.415	2.44394	2.33939	2.3676	2.48612	2.40987	2.2859	2.32335	2.33523	2.38663	2.35067	2.26842
248	2.62568	2.66369	2.66369	2.20926	1.90717	2.036	2.30632	2.15664	2.12583	2.10642	2.13573	2.16424	2.08136	2.21531	2.22161	2.09161	2.14078	2.27272	2.35434	2.24676	2.26307	2.3247	2.32493	2.33056	2.30343	2.29553	2.28183	2.17985	2.26263	2.18462	2.24228	2.25891	2.19888	2.36242	2.27935	2.23441	2.15879	2.1522	2.17782	2.19371	2.1729	2.1544	2.26807	2.25324	2.23465	2.30237	2.26247	2.28935	2.24911
249	2.83148	2.52804	2.07139	1.92528	1.8652	1.97181	2.01248	2.10555	2.10399	2.06944	2.12043	2.12799	2.18502	2.1794	2.1578	2.1426	2.11936	2.17596	2.07766	2.17049	2.17154	2.09747	2.19935	2.09462	2.10893	2.10617	2.09411	2.06927	2.29425	2.15254	2.11799	2.15423	2.19458	2.21546	2.1718	2.13621	2.23471	2.2064	2.21706	2.22306	2.20531	2.29394	2.14341	2.12856	2.10147	2.10424	2.06615	2.123	2.13554
250	2.13418	2.16205	2.00799	1.93122	1.95546	2.0259	2.09314	2.1387	2.07733	2.03659	2.12759	2.20081	2.20022	2.13896	2.11003	2.10686	2.12526	2.11745	1.99638	1.92527	1.97868	2.06483	2.09387	2.15661	2.1998	2.11429	2.04799	2.06463	2.07934	2.13029	2.1288	2.07359	2.09983	2.11658	2.07537	2.03263	2.03611	2.09287	2.1593	2.18018	2.20082	2.27615	2.18927	2.09853	2.04603	2.02062	2.02238	2.01332	2.11799
251	1.8797	1.75616	1.76002	1.84491	1.86175	1.87283	1.97036	2.03243	1.98321	1.96982	2.10674	2.0954	2.0565	2.02854	1.97208	2.08704	2.20222	2.17475	2.15493	2.19699	2.22904	2.16027	2.06025	2.1056	2.13442	2.09619	1.98833	2.00413	2.11892	2.17326	2.08582	1.99725	2.01399	2.04494	2.03853	2.08597	2.16128	2.12561	2.04876	1.99584	2.041	2.00133	1.96552	2.04095	2.06128	2.05923	2.14897	2.12387	2.09327
252	1.87382	1.72991	1.88163	2.08929	2.16218	2.11817	1.97394	1.97527	2.0575	2.0518	2.02573	2.04774	2.05718	2.01949	1.98373	2.04429	2.10609	1.97527	1.96191	2.13453	2.03613	2.01222	2.05209	2.05755	2.01007	1.94659	1.91297	1.9573	1.97143	1.96853	2.07026	2.06964	2.06831	2.07	2.08331	2.05921	2.03804	2.01835	2.01514	2.01717	1.9416	1.89659	1.95403	1.88592	1.85244	1.89481	1.9879	2.03721	1.98568
253	2.02993	2.06738	2.12349	2.03868	1.94715	1.87613	2.17137	2.07451	1.94126	1.94587	2.00559	2.15782	2.04313	1.93365	2.03491	2.06683	2.06879	2.08152	2.02559	2.06988	2.15884	2.10224	2.06789	2.09405	2.10661	1.96519	1.93507	1.96124	1.98146	2.03397	2.07748	2.07925	2.07856	2.0358	1.9893	2.01755	2.1072	2.09465	2.12374	2.02984	2.05648	2.09367	1.92849	2.00696	2.07461	2.04215	2.04303	2.15458	2.11298
254	1.62108	2.02801	2.15856	2.13077	2.19111	2.31747	2.23217	2.0737	1.96942	2.04788	2.15215	2.08994	2.1098	2.05729	2.2069	2.08717	2.05979	2.03826	2.1013	2.09563	2.04473	2.06266	2.07243	2.03254	2.00077	2.05083	2.02313	1.981	1.98377	1.96917	2.005	2.07307	2.05119	1.99968	2.05531	2.01129	1.9153	1.8879	1.90007	1.9872	2.18192	2.12564	1.94258	2.0281	1.94333	1.98453	2.07068	2.0489	1.97111
255	2.29408	2.1532	1.9163	1.77137	1.7645	2.02664	2.0129	1.96864	2.01966	1.95045	2.01544	2.04186	2.04493	1.99033	1.91044	1.91974	1.89969	1.98561	2.18122	2.01789	2.0601	2.14572	2.0351	2.12109	2.08721	2.04934	2.06339	2.12163	1.98486	2.03389	2.05223	2.05772	1.98326	2.00183	2.08863	2.03969	2.02467	2.02836	2.14466	2.05446	2.14411	2.14229	2.03045	2.09207	1.87827	1.96355	2.08476	2.12393	1.92986
256	1.42259	1.52858	1.77638	1.89276	2.01112	1.97556	1.91042	1.983	1.96863	2.09519	2.068	2.13345	1.99925	2.01035	2.11991	2.03844	2.07262	2.2179	2.24119	2.05685	2.07489	2.10195	2.12159	2.11404	2.12266	2.09658	2.07426	2.08839	2.11834	2.05777	2.08092	2.10945	2.06705	1.96743	2.01851	2.04403	2.04797	2.03599	2.06069	2.0116	1.99811	1.97533	1.9715	2.05822	2.09997	2.08892	2.03496	2.02495	2.00099
257	2.15468	2.28453	2.17197	2.00656	1.91727	1.9692	2.09509	2.09278	1.98172	2.04379	2.06932	2.00217	2.05512	2.0701	2.06838	2.0097	2.00613	2.08278	2.09423	2.02548	2.03245	2.07442	2.1788	2.21298	2.13494	2.02765	2.0192	2.10903	2.0904	2.10423	2.10172	2.06046	2.08036	2.07753	2.01704	2.06733	2.10699	2.09203	2.06196	2.08598	2.13731	2.11384	2.07163	2.10438	2.13199	2.08107	2.07494	1.98995	1.97785
258	1.97833	2.22571	2.42401	2.33888	2.22115	2.26378	2.13744	1.96427	2.03256	2.14598	2.18835	2.18122	2.22458	2.18059	2.10189	2.10082	2.11372	2.09476	2.09396	2.11708	2.15743	2.19466	2.15014	2.13447	2.08648	2.05432	2.08603	2.04721	2.0251	2.03733	2.05434	2.08762	2.09524	2.09403	2.09102	2.07379	2.01911	2.03429	2.07428	2.00229	2.01927	2.1004	2.10576	2.17627	2.20899	2.17467	2.1076	2.11169	2.10523
259	1.91091	2.6054	2.40571	2.06084	2.06513	2.00299	1.82468	1.86015	1.96119	1.97309	2.16761	2.14574	2.1333	2.19215	2.17042	2.17609	2.18353	2.09243	2.11406	2.00877	2.14644	2.13425	2.11068	2.18955	2.10487	2.01769	2.00038	2.05792	2.1176	2.12179	2.13485	2.15129	2.20837	2.03808	2.14983	2.05166	2.03871	2.06434	2.04519	2.09336	2.19246	2.17452	2.13455	1.9631	2.15993	2.11885	2.07026	2.2053	2.22284
260	1.72912	1.89191	1.8185	1.7328	1.78978	1.92157	2.05247	2.08983	1.97952	1.89308	1.92833	2.06723	2.21073	2.15784	2.10082	2.09992	2.09889	2.07609	2.06816	2.09909	2.07393	2.12519	2.09297	2.04957	2.0699	2.10767	2.09306	2.06638	1.99317	1.90682	1.96235	2.01509	2.0295	2.03832	2.07957	2.07123	2.10744	2.08485	2.06806	2.11329	2.14005	2.08373	1.99706	1.9988	1.93993	1.98919	2.09852	2.06956	2.06975
261	2.10705	2.10965	2.15295	2.03384	2.06121	2.01263	2.05079	2.08877	2.17409	2.15909	2.13425	2.08197	2.04072	2.12119	2.08513	2.06355	2.11346	2.22095	2.2015	2.21809	2.15865	2.11063	2.06163	2.07794	2.16369	2.18274	2.1443	2.08129	1.98584	1.98764	2.0417	2.11444	2.14471	2.08223	2.04704	2.10446	2.16582	2.0706	2.0392	2.09954	2.07874	2.03107	2.12169	2.05796	2.02194	2.10773	2.06386	2.06148	2.07608
262	2.26879	2.15385	2.09521	2.17429	1.97539	1.97708	2.04426	1.94045	1.92335	2.05899	2.1084	2.06541	2.10375	1.99643	2.13175	2.06295	2.06202	2.05221	2.08794	2.02139	2.09371	2.02571	1.99451	1.92502	2.13356	2.1666	2.09529	2.07806	2.13809	2.08638	2.01823	2.05407	2.10754	2.12094	2.2545	2.10184	2.12785	2.12692	2.08815	2.01739	2.0554	2.14728	2.00888	2.04273	2.00627	2.00439	2.02875	1.95155	2.01468
263	2.28849	2.39626	2.33085	2.20056	2.13323	2.14677	2.16201	2.11181	1.95471	1.9263	1.96319	2.012	2.11607	2.14125	2.13441	2.09026	1.99394	1.98191	1.99931	2.07547	2.16616	2.14271	2.09918	2.04183	2.01878	2.03169	2.02057	1.998	1.98573	2.09971	2.14792	2.10294	2.11147	2.08337	2.05053	2.06367	2.09596	2.10466	2.08575	1.9946	1.95596	2.01581	2.06612	1.98011	1.95868	2.0986	2.10448	1.99082	2.00147
264	1.92632	2.21354	2.15311	1.99823	1.9344	1.94045	2.02788	2.14215	2.10042	2.05491	2.10727	2.09642	2.0564	2.12418	2.12769	2.05997	2.10354	2.09724	2.07091	2.07135	2.06404	2.05917	2.0341	2.06905	2.05472	2.05072	2.14993	2.19208	2.12793	2.05779	2.00507	2.02075	2.07124	2.07737	2.08572	2.02595	2.01555	2.10814	2.14982	2.11864	2.04773	2.04357	2.08	2.09638	2.04815	1.99236	1.97188	2.00202	2.04649
265	1.85189	1.83964	2.84876	2.30105	2.16512	2.13716	2.12608	2.0729	2.13628	2.03254	2.07231	2.07134	2.15361	2.03101	2.16482	2.10479	2.05166	2.11731	2.0972	2.16017	2.18715	2.08046	2.15506	2.14465	2.15266	2.1322	2.18883	2.11697	2.11691	2.16286	2.12222	2.09546	1.95355	2.11411	2.21669	2.1525	2.04739	2.07902	2.10947	2.14777	2.1128	2.20666	2.02197	2.07927	2.04007	2.15651	2.16611	2.1121	2.0436
266	2.52063	1.95507	1.91326	2.26337	2.35014	2.31432	2.21191	2.10633	2.20867	2.25533	2.19877	2.21479	2.20797	2.11017	2.1826	2.23741	2.15082	2.11869	2.18835	2.23434	2.22311	2.22217	2.13241	2.10888	2.1662	2.1951	2.17407	2.11759	2.16542	2.16285	2.1399	2.18274	2.15695	2.14085	2.16284	2.16448	2.11146	2.07302	2.11612	2.12034	2.09753	2.12397	2.17968	2.23479	2.17888	2.13789	2.13413	2.16008	2.13707
267	2.6906	2.19891	2.01133	2.16085	2.26003	2.25579	2.21165	2.22946	2.42472	2.59014	2.44599	2.33429	2.48399	2.33079	2.21179	2.45064	2.46225	2.30438	2.2806	2.31942	2.27244	2.18268	2.18682	2.31333	2.29459	2.2644	2.27219	2.14419	2.15868	2.18822	2.18445	2.3172	2.30604	2.26507	2.28091	2.26764	2.25459	2.31466	2.32338	2.17326	2.16222	2.25195	2.27738	2.24821	2.18898	2.19376	2.19787	2.22376	2.2934
268	2.55556	2.40714	2.53265	2.35354	2.21813	2.43288	2.56435	2.37869	2.23803	2.26552	2.27873	2.29576	2.29484	2.25124	2.2257	2.28045	2.31424	2.25491	2.17699	2.23253	2.39508	2.40868	2.3948	2.32497	2.28199	2.29645	2.26126	2.30227	2.38033	2.32914	2.24393	2.29965	2.30011	2.26188	2.23684	2.30496	2.34278	2.35484	2.33435	2.31773	2.31603	2.34832	2.34854	2.32959	2.32667	2.32454	2.31282	2.29917	2.3037
269	2.16389	2.22921	2.37949	2.43814	2.4117	2.33224	2.40943	2.41105	2.35952	2.36074	2.37522	2.36427	2.32834	2.34542	2.35867	2.33762	2.30068	2.28444	2.3136	2.33693	2.38698	2.32977	2.3284	2.40225	2.37528	2.39531	2.30909	2.26914	2.27603	2.19635	2.17552	2.26625	2.19696	2.19056	2.29212	2.27231	2.2825	2.32627	2.32111	2.25666	2.26984	2.30016	2.34044	2.36687	2.28963	2.21427	2.25109	2.33118	2.35616
270	2.21365	2.27307	2.21216	2.18051	2.31256	2.38137	2.19128	2.06266	2.11319	2.22005	2.20891	2.18358	2.26827	2.2826	2.28548	2.14928	2.02799	2.0397	2.13461	2.1876	2.17302	2.25471	2.31007	2.27303	2.34836	2.31711	2.23997	2.19356	2.24928	2.27544	2.18178	2.22575	2.20354	2.16069	2.23398	2.20863	2.22894	2.36713	2.34527	2.27087	2.30418	2.27993	2.30194	2.36071	2.37726	2.25039	2.17458	2.22204	2.30512
271	2.07992	1.86523	1.89986	1.84114	2.05216	2.23682	2.21816	2.20354	2.19575	2.1291	2.14001	2.10997	2.0197	2.13598	2.33965	2.30836	2.17845	2.22923	2.20802	2.22756	2.2148	2.20301	2.17258	2.11723	2.06851	2.02489	2.0476	2.15357	2.24781	2.16565	2.09264	2.1683	2.24113	2.14806	2.08432	2.06582	2.11289	2.14996	2.19194	2.16805	2.10184	2.15956	2.25179	2.26698	2.23037	2.18256	2.20056	2.19963	2.14212
272	2.1127	2.11622	1.99265	2.15067	2.02815	1.88596	1.87306	1.86349	1.92015	1.97457	2.05863	2.07935	2.01494	1.99996	2.023	1.94687	1.97265	2.08497	2.14593	2.12356	2.18812	2.19886	2.13233	2.08446	2.13869	2.16066	2.08177	2.08176	2.12046	2.1463	2.17175	2.1815	2.16224	2.06912	2.07816	2.10308	2.06495	2.06528	2.1052	2.09721	2.08734	2.10429	2.08393	2.12041	2.05002	2.00396	2.09379	2.12608	2.0898
273	1.44203	2.37588	1.8393	2.08488	2.40231	2.10954	1.84559	2.06798	1.96941	1.87866	2.03224	2.17634	2.19808	2.09433	2.10659	2.07033	2.0444	2.16974	2.09288	2.08391	2.00209	2.1758	1.9625	1.89361	1.99998	2.16961	2.16261	1.94735	1.99544	2.04216	2.10878	2.17652	2.11249	2.12316	2.0552	1.99246	1.95031	2.10888	2.01686	2.01362	2.01902	1.97396	2.00778	1.97793	2.02498	2.05704	2.02216	2.04316	2.19239
274	2.03307	2.11769	1.99714	1.71907	1.64567	1.62574	1.7774	1.74645	1.79349	1.87667	2.00021	2.05697	2.04246	2.06027	2.07201	1.97892	1.88238	1.89491	1.94078	1.91248	1.8793	1.88731	2.00799	2.06979	2.02889	1.96964	2.01247	2.06022	2.01292	2.02543	2.03056	2.0366	2.06418	2.07237	2.0095	2.04556	2.1276	2.11974	2.09056	2.08033	2.0357	2.01134	1.98723	1.99598	2.04749	2.04303	2.04211	2.05658	2.06484
275	1.46759	2.00617	1.80132	1.74977	1.98788	2.1613	1.90598	1.8909	1.97678	2.04266	1.94889	1.92738	1.8776	1.97329	1.99713	2.00957	2.07528	1.91456	2.11668	2.15694	2.02767	1.90269	1.98261	1.96756	1.97699	1.97316	2.08226	2.03505	1.93985	1.99319	1.97153	1.94755	2.06533	1.9772	1.93467	2.12255	2.07229	2.09498	2.05307	1.90993	2.1388	2.08851	1.97896	1.99631	2.0873	2.06344	2.05347	2.01718	2.04377
276	2.18855	2.15131	1.91859	1.88279	2.11086	2.28228	2.24196	2.24598	2.16631	2.26675	2.23387	2.07228	2.11572	2.08673	2.05811	2.07186	2.11538	2.08508	2.11569	2.08955	2.03675	2.09713	2.1129	2.09719	2.05664	2.03898	2.09243	2.09123	2.0485	2.11617	2.05078	2.02517	2.1211	2.09902	2.17315	2.21263	2.10248	2.08423	2.09065	2.09726	2.08558	2.0269	1.98658	2.05732	2.05374	2.05642	2.10356	2.04439	1.98285
277	1.85288	1.87083	2.13268	2.24459	2.06543	1.85931	1.73508	1.8572	2.03606	2.04357	1.98026	1.98845	2.02904	2.00759	1.9155	1.86871	1.92149	1.97054	2.00122	2.04349	2.0066	1.96559	2.01258	2.0572	2.01193	1.99781	1.99074	1.97039	1.99097	2.01634	2.07323	2.11711	2.06764	2.00326	1.93601	1.92231	2.0633	2.09209	2.00382	1.98291	2.06689	2.06653	2.01653	2.04012	2.06821	2.0259	1.97365	2.01865	2.05018
278	2.3309	2.2842	2.06694	2.09518	1.99688	1.97852	1.90553	1.90864	2.00678	2.12774	2.10145	1.96145	1.84203	1.86524	1.95333	2.0659	2.10963	2.04243	2.08485	2.08063	1.92759	1.90624	1.99689	2.03331	2.00789	2.01621	2.02385	2.00125	2.01267	2.00855	1.98594	2.00019	2.07536	2.11868	2.00598	1.92099	1.96489	2.01832	1.99972	1.98327	2.03507	2.01379	1.98464	1.98195	1.94249	1.93457	2.02575	2.08269	2.07416
279	1.77702	1.89387	2.04529	2.16395	2.10529	1.98008	1.98906	2.04869	1.98506	1.92314	1.94436	1.98033	2.10944	2.06399	2.08412	2.13812	2.03251	2.02403	2.00914	1.95747	1.96917	1.9251	1.94913	2.00263	2.00589	2.04066	2.10135	2.09332	2.05828	1.9494	1.84402	1.9179	2.01994	2.0109	1.9778	2.01465	2.11038	2.08504	2.08685	2.06134	1.94517	1.92845	1.9564	2.017	1.99689	1.97686	1.94849	1.92792	1.93868
280	1.55151	1.74561	1.68869	1.73235	1.97445	1.93195	1.76487	1.8034	1.98482	2.03909	2.05977	2.15395	2.11098	2.01667	1.95544	1.837	1.8428	1.92657	1.8614	1.88468	1.92116	2.00303	2.00021	1.88627	1.90909	1.96442	1.98734	2.01399	2.01862	2.0189	1.93868	1.91055	1.91664	2.01173	2.08499	2.02789	1.9198	2.06274	2.10093	1.98218	2.00523	2.01433	1.97888	1.96434	1.93892	1.90791	1.9297	1.94768	1.98854
281	1.65701	2.06277	2.03984	2.17019	1.93469	1.88086	1.93238	2.01881	2.02937	1.97214	2.02864	2.03682	2.05217	2.09226	2.09565	1.94311	1.93144	2.02105	2.24948	2.04733	1.99093	2.01281	2.01868	1.99944	1.8974	1.97139	1.98677	1.9835	2.04534	2.0185	1.85612	1.92125	1.94773	1.94874	1.89781	1.90749	1.86339	2.02767	2.03888	2.02231	1.94434	1.92778	1.96777	2.03958	1.95874	2.02148	2.01175	2.03124	2.03824
282	1.79185	2.06582	1.95329	1.85871	1.90909	1.88228	1.86522	1.98572	1.98688	1.92179	1.91402	1.99585	2.00384	1.9755	2.00131	1.98208	1.99289	2.04262	2.0241	2.05459	2.00376	1.91149	1.95251	1.99833	2.01094	1.99636	1.96149	1.95054	1.91971	1.93884	1.93573	1.96446	2.00275	1.99767	1.9559	1.93798	1.96745	1.95632	1.92619	1.98005	2.03292	2.00417	1.96954	1.92906	1.97638	2.0317	1.96006	1.97817	1.94137
283	1.91724	1.93873	1.88829	1.89765	1.87682	1.87792	1.89534	1.89061	2.01063	2.07714	1.96562	2.02374	1.98955	1.93826	1.92641	1.98796	2.02667	1.97116	2.02503	1.98121	2.012	2.01745	2.02703	2.11926	2.12807	2.05884	2.02026	2.02795	1.99274	1.98028	1.95373	2.01531	2.034	1.95996	1.95268	1.90506	2.00932	1.99722	1.98726	1.99754	1.97462	2.01916	2.01352	1.97038	1.98052	2.05532	2.03937	2.09195	2.06216
Fig. 4b - WT time series data from tip aligned kymograph						Fig. 4b - aha6/8/9 time series data from tip aligned kymograph					Fig 4d and 4e _ oscilations Period and Phase
Time	Growth rate	Tip pH	Shank pH			Time	Growth rate	Tip pH	Shank pH		Genotype	Replicates	Period_median	Phase_mean
0	NA	7.67461	7.93041			0	NA	7.38193	7.62995		aha6/8	1	1.26051	-0.690059
0.0666667	5.08147	7.58934	7.93879			0.0666667	1.71618	7.37972	7.67391		aha6/8	2	0.52124	-0.941309
0.133333	5.05989	7.58526	7.93462			0.133333	1.53599	7.32478	7.56046		aha6/8	3	0.508219	-1.14485
0.2	5.0173	7.53772	7.8941			0.2	1.41867	7.4411	7.6062		aha6/8	4	0.739699	-0.979363
0.266667	4.72193	7.51026	7.8761			0.266667	0.546722	7.29426	7.64285		aha6/8	5	0.489035	-1.08455
0.333333	4.67708	7.57984	7.91085			0.333333	-0.312891	7.336	7.59722		aha6/8	6	1.24834	-0.691097
0.4	4.47734	7.57561	7.90474			0.4	-0.176341	7.45208	7.62422		aha6/8	7	2.69075	-0.837236
0.466667	4.65258	7.74332	7.85989			0.466667	0.460236	7.48807	7.64773		aha6/8	8	0.652709	-0.827397
0.533333	5.18435	7.65466	7.94701			0.533333	0.520651	7.51613	7.64662		aha6/8	9	1.88036	-0.724594
0.6	5.36983	7.63828	7.93674			0.6	0.559155	7.25648	7.5925		aha6/8	10	2.69075	-0.442545
0.666667	5.41409	7.47113	7.91299			0.666667	0.637269	7.39958	7.63948		aha6/8	11	0.958277	-0.986707
0.733333	4.57155	7.50745	7.89714			0.733333	0.57646	7.36066	7.61399		aha6/8	12	0.640163	-1.05798
0.8	3.70052	7.55483	7.9085			0.8	0.247084	7.41375	7.70062		aha6/8	13	1.80817	-0.809459
0.866667	3.75364	7.62256	7.94576			0.866667	0.378034	7.31701	7.63575		aha6/8	14	1.43695	-0.793805
0.933333	4.63639	7.57093	7.95129			0.933333	0.581607	7.36493	7.67361		aha6/8	15	0.73714	-0.996218
1	6.40044	7.6181	7.93683			1	0.597363	7.49156	7.65194		aha6/8	16	1.3746	-0.920016
1.06667	7.9009	7.42626	7.92542			1.06667	0.413384	7.4825	7.70771		aha6/8	17	0.701255	-0.936838
1.13333	8.14951	7.31364	7.90783			1.13333	0.00422219	7.44729	7.62138		aha6/8/9	1	1.07401	-0.653332
1.2	6.44135	7.21596	7.8626			1.2	0.0280857	7.39595	7.63218		aha6/8/9	2	1.00731	-0.86686
1.26667	3.98088	7.48225	7.80101			1.26667	0.494579	7.34783	7.66639		aha6/8/9	3	1.07998	-0.779217
1.33333	1.86522	7.63212	7.9011			1.33333	0.722329	7.40821	7.66458		aha6/8/9	4	1.08111	-0.455337
1.4	1.50574	7.74328	7.95092			1.4	0.648074	7.4379	7.56254		aha6/8/9	5	1.01186	-0.618453
1.46667	3.32569	7.64106	7.98473			1.46667	0.576572	7.40631	7.70477		aha6/8/9	6	0.982828	-0.204117
1.53333	5.82586	7.75168	7.96706			1.53333	0.908734	7.41485	7.57342		aha6/8/9	7	1.5801	-0.498465
1.6	6.91698	7.508	7.95438			1.6	1.22958	7.4237	7.63614		aha6/8/9	8	1.69478	-0.867928
1.66667	5.98228	7.44097	7.98079			1.66667	1.64467	7.28678	7.58931		aha6/8/9	9	1.00766	-0.783527
1.73333	3.46673	7.38222	7.94261			1.73333	1.50263	7.31684	7.60338		aha6/8/9	10	1.58448	-0.790146
1.8	1.2272	7.59063	7.95961			1.8	1.35941	7.21749	7.57701		aha6/8/9	11	1.31451	-0.456408
1.86667	0.687731	7.7306	7.97108			1.86667	1.41956	7.32538	7.65681		aha6/8/9	12	1.14156	-0.930147
1.93333	1.58291	7.79185	7.99439			1.93333	1.46376	7.16641	7.66238		aha6/8/9	13	0.751847	-0.473878
2	2.98062	7.82083	8.02231			2	1.33763	7.20562	7.6169		aha6/8/9	14	0.931424	-0.804557
2.06667	4.77523	7.67999	8.01104			2.06667	0.981772	7.26623	7.62559		aha6/8/9	15	1.43845	-0.873657
2.13333	5.92572	7.58233	7.97207			2.13333	0.190659	7.43371	7.66379		aha6/8/9	16	0.970642	-0.838858
2.2	6.09465	7.52575	7.94703			2.2	0.0746031	7.42156	7.61522		aha6/8/9	17	0.604164	-1.34599
2.26667	5.48491	7.47676	7.95807			2.26667	0.368447	7.50344	7.68585		aha6/8/9	18	1.367	-0.827048
2.33333	4.66848	7.41072	7.94884			2.33333	0.424523	7.43038	7.63743		aha6/8/9	19	1.17407	-0.665539
2.4	4.38301	7.58784	7.89133			2.4	0.614573	7.45737	7.67313		aha6/8/9	20	1.12976	-0.598253
2.46667	4.14834	7.5922	7.87963			2.46667	0.0166822	7.37386	7.6694		aha6/9	1	1.03599	-0.805649
2.53333	4.16361	7.70469	7.94472			2.53333	0.0877252	7.38496	7.66578		aha6/9	2	1.04972	-1.03007
2.6	4.96558	7.65753	7.97109			2.6	0.17418	7.46348	7.63534		aha6/9	3	1.00627	-0.799984
2.66667	5.28451	7.69559	7.96782			2.66667	0.231515	7.59684	7.5959		aha6/9	4	0.96027	-0.840765
2.73333	5.60586	7.58101	7.90984			2.73333	0.385163	7.40249	7.67542		aha6/9	5	1.24834	-0.637996
2.8	5.41909	7.57595	7.94629			2.8	0.700531	7.46619	7.65508		aha6/9	6	1.5643	-0.710013
2.86667	5.44286	7.57439	7.97072			2.86667	1.02141	7.24006	7.67645		aha6/9	7	1.9575	-0.704537
2.93333	5.98913	7.54689	7.95185			2.93333	1.25286	7.33982	7.57969		aha6/9	8	1.59661	-0.50042
3	5.80809	7.53674	7.96693			3	1.41116	7.29928	7.68705		aha6/9	9	2.1082	-0.562136
3.06667	5.08484	7.41242	7.9296			3.06667	1.72959	7.30941	7.65439		aha6/9	10	0.57515	-0.747142
3.13333	3.73059	7.53178	7.93156			3.13333	1.79749	7.28127	7.5197		aha6/9	11	0.71599	-0.782137
3.2	3.85845	7.69729	7.92419			3.2	1.80695	7.16517	7.64801		aha6/9	12	0.978071	-0.980365
3.26667	5.07706	7.68578	7.98086			3.26667	1.39562	7.24806	7.6283		aha6/9	13	1.22011	-0.881819
3.33333	6.03999	7.49448	7.97398			3.33333	0.990697	7.32378	7.58423		aha6/9	14	0.79279	-0.811529
3.4	6.77492	7.604	7.91208			3.4	0.926828	7.37596	7.61098		aha6/9	15	0.734084	-0.949362
3.46667	7.01297	7.45895	7.91536			3.46667	0.434025	7.47233	7.56991		aha6/9	16	1.1142	-0.877865
3.53333	6.57602	7.48338	7.96522			3.53333	0.387368	7.48126	7.6559		aha6/9	17	1.30587	-0.552157
3.6	5.68855	7.35762	7.86675			3.6	0.426159	7.34777	7.68187		aha6/9	18	0.736629	-0.856611
3.66667	4.04967	7.40222	7.84858			3.66667	0.25111	7.47431	7.63807		aha6/9	19	0.915106	-0.643598
3.73333	2.38223	7.63547	7.91245			3.73333	0.303962	7.47295	7.64712		aha6/9	20	1.51153	-0.59215
3.8	2.38337	7.81629	7.94809			3.8	0.12308	7.41927	7.65396		aha6/9	21	1.00418	-0.744591
3.86667	3.04022	7.80783	7.97731			3.86667	0.0783184	7.44102	7.66318		aha6/9	22	1.05118	-0.616405
3.93333	3.94718	7.67344	7.96911			3.93333	0.458788	7.48278	7.69637		aha6/9	23	1.57736	-0.447534
4	4.92296	7.57421	7.99414			4	0.751758	7.3605	7.68958		aha6/9	24	1.03313	-0.744657
4.06667	5.63275	7.70551	7.94377			4.06667	1.05717	7.46435	7.70562		aha8/9	1	0.900633	-0.886766
4.13333	6.02935	7.5692	7.94061			4.13333	1.4273	7.33092	7.67511		aha8/9	2	0.524499	-1.17392
4.2	5.0721	7.40372	7.89264			4.2	1.69479	7.36617	7.66484		aha8/9	3	0.735609	-0.718541
4.26667	3.74414	7.55323	7.90254			4.26667	2.12006	7.30027	7.64165		aha8/9	4	1.84678	-0.179889
4.33333	2.11176	7.64961	7.88872			4.33333	2.28241	7.19052	7.70581		aha8/9	5	0.584798	-1.03939
4.4	1.8181	7.73935	7.97781			4.4	2.05924	7.11881	7.60443		aha8/9	6	0.595433	-0.94229
4.46667	2.73271	7.80402	7.97478			4.46667	1.42652	7.19365	7.54561		aha8/9	7	0.517816	-0.932335
4.53333	3.6452	7.73448	8.01412			4.53333	0.60337	7.24519	7.51534		aha8/9	8	0.460416	-0.991057
4.6	5.42575	7.71418	8.01582			4.6	0.217964	7.40835	7.55479		aha8/9	9	0.582573	-1.07485
4.66667	6.25308	7.57248	7.96982			4.66667	0.357939	7.48682	7.66038		aha8/9	10	0.998622	-0.970859
4.73333	5.66423	7.46716	7.93296			4.73333	0.213232	7.57687	7.71299		aha8/9	11	0.662968	-0.917942
4.8	4.44984	7.3995	7.89267			4.8	0.286719	7.49397	7.63917		aha8/9	12	0.783503	-0.75937
4.86667	2.87232	7.62088	7.86702			4.86667	0.270452	7.54923	7.7136		aha8/9	13	2.3022	-0.858517
4.93333	2.68114	7.69004	7.92473			4.93333	0.301757	7.58116	7.70419		aha8/9	14	0.930457	-0.981001
5	3.41178	7.58317	7.94054			5	0.363557	7.53386	7.67724		aha8/9	15	0.597914	-0.968414
5.06667	4.60037	7.61024	7.93097			5.06667	0.179045	7.53595	7.73932		aha8/9	16	0.892554	-0.553484
5.13333	5.84002	7.64383	7.97818			5.13333	0.0367268	7.52945	7.65394		aha8/9	17	0.741757	-1.40723
5.2	6.14619	7.49988	7.89861			5.2	0.076196	7.59389	7.76138		aha8/9	18	1.20749	-0.455261
5.26667	5.26509	7.32453	7.86587			5.26667	0.12997	7.56033	7.69069		aha8/9	19	0.767911	-1.01955
5.33333	3.62518	7.2949	7.84885			5.33333	0.276362	7.49221	7.68207		WT	1	0.725482	-0.900385
5.4	2.21402	7.56804	7.87783			5.4	0.0997132	7.56669	7.70664		WT	2	1.35145	-0.921042
5.46667	2.17659	7.75732	7.8937			5.46667	0.10473	7.60434	7.65137		WT	3	1.32962	-0.786819
5.53333	2.9997	7.70338	7.94625			5.53333	-0.00102992	7.60989	7.67087		WT	4	1.39669	-0.496729
5.6	4.17855	7.65253	7.99249			5.6	-0.223973	7.60837	7.69642		WT	5	1.21168	-0.744479
5.66667	5.40044	7.62715	7.95662			5.66667	0.0714228	7.62472	7.66036		WT	6	0.959604	-0.898593
5.73333	6.24563	7.45664	7.86804			5.73333	0.112142	7.58196	7.71335		WT	7	0.917647	-0.687275
5.8	6.84599	7.57774	7.85622			5.8	0.345508	7.50239	7.75033		WT	8	0.641718	-0.855065
5.86667	5.97598	7.30513	7.86129			5.86667	0.122488	7.51439	7.74063		WT	9	0.643053	-0.762917
5.93333	4.41096	7.27773	7.86996			5.93333	0.0314778	7.48893	7.71703		WT	10	0.991728	-1.01669
6	2.61269	7.49518	7.83264			6	-0.11708	7.52306	7.73485		WT	11	0.414376	-0.997208
6.06667	1.11325	7.76578	7.91802			6.06667	-0.0912283	7.52149	7.67176		WT	12	0.934659	-0.972059
6.13333	1.10336	7.71238	7.95633			6.13333	0.0576122	7.48724	7.70571		WT	13	0.903133	-0.834739
6.2	1.8003	7.8387	7.98661			6.2	0.125234	7.51696	7.72485		WT	14	0.673622	-0.707591
6.26667	2.58938	7.71705	7.98384			6.26667	0.363348	7.51711	7.66184		WT	15	0.882709	-1.26793
6.33333	3.31964	7.63956	7.99186			6.33333	0.434901	7.51745	7.68141		WT	16	0.522322	-1.25001
6.4	3.69878	7.55663	7.92306			6.4	0.729372	7.48187	7.6487		WT	17	0.653387	-1.05318
6.46667	4.19712	7.53987	7.97444			6.46667	1.23922	7.45674	7.64679		WT	18	0.650225	-0.857653
6.53333	4.95249	7.47792	7.90106			6.53333	1.90157	7.47952	7.69537		WT	19	0.738163	-0.936207
6.6	5.48426	7.44701	7.86452			6.6	2.49555	7.46558	7.64714		WT	20	0.762606	-1.05322
6.66667	5.29201	7.25487	7.89778			6.66667	2.73922	7.34268	7.63006		WT	21	1.12507	-0.92196
6.73333	4.38829	7.3183	7.7991			6.73333	3.09071	7.29225	7.62388		WT	22	0.934982	-0.613077
6.8	3.86342	7.65677	7.91319			6.8	3.51324	7.36711	7.61909		WT	23	0.574354	-0.92767
6.86667	4.11001	7.65899	7.91373			6.86667	3.37077	7.27345	7.62809
6.93333	5.30811	7.6314	7.94307			6.93333	2.97679	7.2094	7.54653
7	6.6701	7.50008	7.96847			7	1.99927	7.23323	7.66432
7.06667	6.85344	7.48142	7.85832			7.06667	1.18683	7.27242	7.65929
7.13333	5.84202	7.31934	7.91047			7.13333	0.771513	7.35621	7.57839
7.2	4.61462	7.46127	7.8885			7.2	0.299102	7.51318	7.61621
7.26667	4.13122	7.58927	7.85503			7.26667	0.157613	7.54659	7.62896
7.33333	4.45243	7.60706	7.92202			7.33333	-0.0631052	7.51126	7.70706
7.4	5.78779	7.58551	7.90325			7.4	-0.213546	7.45169	7.68364
7.46667	6.90985	7.57343	7.9099			7.46667	-0.502287	7.52503	7.62927
7.53333	6.56549	7.40035	7.88842			7.53333	-0.521334	7.60545	7.69
7.6	5.59862	7.32492	7.79836			7.6	0.19877	7.60961	7.72575
7.66667	3.36738	7.38893	7.80026			7.66667	0.754466	7.47551	7.63244
7.73333	2.10785	7.70956	7.87646			7.73333	0.424756	7.49866	7.63894
7.8	2.00084	7.75278	7.95088			7.8	-0.212248	7.58532	7.6736
7.86667	2.48662	7.73218	7.96281			7.86667	-1.04283	7.51929	7.66587
7.93333	3.38888	7.71291	7.92094			7.93333	-0.805699	7.46413	7.67607
8	4.14742	7.71968	7.9602			8	-0.110551	7.628	7.65305
8.06667	5.27262	7.57827	7.91917			8.06667	0.357367	7.42513	7.71708
8.13333	6.05589	7.5414	7.91586			8.13333	0.31729	7.52593	7.61148
8.2	6.01723	7.36449	7.82509			8.2	0.101074	7.58823	7.68796
8.26667	5.25063	7.43823	7.88747			8.26667	-0.433286	7.47521	7.66395
8.33333	4.17272	7.37489	7.88836			8.33333	-0.384843	7.56033	7.67499
8.4	3.54787	7.61207	7.74864			8.4	0.00422644	7.52275	7.67353
8.46667	3.57564	7.60274	7.92867			8.46667	-0.0488007	7.62582	7.71049
8.53333	4.12479	7.66478	7.9266			8.53333	-0.270787	7.55623	7.63894
8.6	4.92947	7.60494	7.89528			8.6	-0.257217	7.579	7.72704
8.66667	5.66659	7.51339	7.92945			8.66667	-0.0141278	7.57634	7.67827
8.73333	5.94249	7.4037	7.87969			8.73333	-0.0695902	7.5839	7.73901
8.8	5.31709	7.45918	7.88242			8.8	-0.266287	7.55627	7.70853
8.86667	4.22844	7.46516	7.84038			8.86667	-0.602386	7.5877	7.7508
8.93333	3.29692	7.54002	7.8387			8.93333	-0.627032	7.6071	7.69244
9	3.11243	7.74153	7.98427			9	0.168164	7.65984	7.69099
9.06667	3.6414	7.69066	7.9488			9.06667	0.356779	7.55954	7.76926
9.13333	4.68377	7.58731	7.95192			9.13333	0.378664	7.59745	7.70821
9.2	5.49122	7.59577	7.91522			9.2	0.0516487	7.59685	7.72551
9.26667	5.77455	7.56881	7.86006			9.26667	-0.459805	7.55676	7.67869
9.33333	5.46614	7.40609	7.88547			9.33333	-0.282911	7.57503	7.66951
9.4	4.62501	7.54373	7.92801			9.4	0.0310656	7.52511	7.65789
9.46667	3.76552	7.63078	7.90241			9.46667	0.195689	7.61719	7.69375
9.53333	3.64996	7.65692	7.95346			9.53333	0.276486	7.60166	7.68949
9.6	3.71052	7.80085	7.96389			9.6	0.0848699	7.42385	7.71334
9.66667	3.55272	7.48518	7.92541			9.66667	0.385359	7.48176	7.67258
9.73333	3.59523	7.69684	7.92511			9.73333	1.01162	7.52197	7.71946
9.8	3.70121	7.64878	7.88825			9.8	1.46985	7.52686	7.73288
9.86667	4.71598	7.65311	7.93089			9.86667	1.82761	7.42283	7.61753
9.93333	5.82664	7.59881	7.95721			9.93333	2.74574	7.37544	7.65032
10	6.40252	7.53353	7.95899			10	2.82169	7.36185	7.65588
10.0667	6.59115	7.55214	7.9774			10.0667	2.63648	7.31193	7.59923
10.1333	6.02155	7.4888	7.88952			10.1333	2.07558	7.28636	7.56036
10.2	5.29271	7.49398	7.86869			10.2	1.26844	7.42793	7.63928
10.2667	4.54763	7.57081	7.86186			10.2667	1.2863	7.39727	7.62379
10.3333	3.89418	7.67388	7.8658			10.3333	1.64546	7.45579	7.63221
10.4	3.65341	7.53607	7.92173			10.4	1.34927	7.42081	7.71152
10.4667	3.89559	7.72353	7.97566			10.4667	1.53542	7.35384	7.6549
10.5333	4.59168	7.68067	7.84445			10.5333	1.56554	7.41134	7.59114
10.6	4.91336	7.65401	7.91272			10.6	1.63884	7.41744	7.61018
10.6667	4.62693	7.52545	7.94721			10.6667	1.99101	7.33195	7.63214
10.7333	4.22501	7.54932	7.94731			10.7333	1.41121	7.38868	7.54684
10.8	4.16868	7.59174	7.89159			10.8	0.943162	7.34687	7.55994
10.8667	4.71446	7.45095	7.84958			10.8667	0.672154	7.25783	7.62056
10.9333	5.08804	7.48075	7.88715			10.9333	0.418741	7.44178	7.64079
11	4.56778	7.54845	7.94094			11	0.463507	7.51687	7.63388
11.0667	4.47879	7.5989	7.86033			11.0667	0.133537	7.55438	7.62374
11.1333	4.92481	7.68972	7.88944			11.1333	-0.569326	7.53687	7.6958
11.2	5.45764	7.53361	7.898			11.2	-0.886798	7.5663	7.61269
11.2667	5.91073	7.53852	7.95359			11.2667	-0.446702	7.4957	7.67177
11.3333	5.45893	7.54462	7.84972			11.3333	-0.031646	7.57213	7.61513
11.4	5.06383	7.56572	7.86239			11.4	0.467743	7.58751	7.74631
11.4667	4.96449	7.5239	7.97933			11.4667	0.333117	7.5463	7.64521
11.5333	5.26647	7.57509	7.88303			11.5333	0.0901214	7.56757	7.73199
11.6	5.60546	7.57508	7.85988			11.6	0.0866929	7.60744	7.77587
11.6667	5.52968	7.54647	7.89791			11.6667	-0.146687	7.61033	7.72674
11.7333	5.17035	7.57649	7.85552			11.7333	-0.207663	7.55281	7.6777
11.8	4.90408	7.6119	7.81214			11.8	0.177209	7.62113	7.73375
11.8667	5.26731	7.72579	7.90868			11.8667	0.485123	7.5485	7.67811
11.9333	5.51027	7.58666	7.86339			11.9333	0.676023	7.53326	7.66134
12	5.6489	7.53743	7.84589			12	0.739475	7.56084	7.80604
12.0667	5.60753	7.58628	7.87807			12.0667	0.434022	7.60049	7.7019
12.1333	5.89117	7.68383	7.91646			12.1333	0.353929	7.5998	7.74777
12.2	6.27751	7.51917	7.89959			12.2	0.465495	7.46156	7.64588
12.2667	5.87234	7.43349	7.89617			12.2667	0.591207	7.51022	7.69862
12.3333	4.87546	7.36015	7.85382			12.3333	1.37242	7.52801	7.67839
12.4	3.61622	7.5065	7.78356			12.4	2.28436	7.50447	7.67643
12.4667	3.39823	7.67464	7.90108			12.4667	2.72865	7.42907	7.67257
12.5333	4.9219	7.72882	7.91301			12.5333	3.15526	7.35056	7.64102
12.6	6.34303	7.70793	7.91781			12.6	2.75556	7.3779	7.70652
12.6667	6.65925	7.52316	7.87953			12.6667	2.33482	7.32316	7.59717
12.7333	5.36988	7.46725	7.85908			12.7333	2.16141	7.29212	7.57799
12.8	3.51728	7.73089	7.92414			12.8	1.60613	7.39571	7.50611
12.8667	3.11766	7.73537	7.913			12.8667	1.52251	7.36618	7.62383
12.9333	4.16955	7.59116	7.93476			12.9333	1.23233	7.52912	7.64532
13	5.61318	7.52514	7.91247			13	0.980255	7.35768	7.69373
13.0667	6.23957	7.51721	7.91406			13.0667	1.27485	7.47831	7.62937
13.1333	5.4452	7.3765	7.86855			13.1333	1.17255	7.5446	7.59345
13.2	4.27314	7.52087	7.81438			13.2	1.47858	7.49247	7.6372
13.2667	4.03616	7.66285	7.80608			13.2667	2.08412	7.42189	7.58574
13.3333	5.03249	7.76049	7.94548			13.3333	2.35207	7.41802	7.5875
13.4	6.67551	7.59198	7.96013			13.4	2.33578	7.29675	7.59032
13.4667	7.20951	7.46681	7.89492			13.4667	1.85406	7.31328	7.62262
13.5333	6.21343	7.31645	7.83451			13.5333	1.11201	7.18645	7.57908
13.6	4.87137	7.5492	7.80498			13.6	0.825892	7.31376	7.54966
13.6667	4.36763	7.60259	7.95748			13.6667	0.509113	7.5001	7.55675
13.7333	5.59538	7.57756	7.88877			13.7333	0.0997286	7.50884	7.66035
13.8	5.71689	7.58761	7.89474			13.8	0.0121984	7.5727	7.65384
13.8667	5.91488	7.50231	7.82211			13.8667	0.0287932	7.6164	7.66244
						13.9333	0.135645	7.56647	7.64937
						14	0.190958	7.58196	7.68447
						14.0667	0.00842221	7.58669	7.67278
						14.1333	-0.284255	7.64604	7.70996
						14.2	-0.359333	7.62867	7.71904
						14.2667	-0.336228	7.45309	7.65193
						14.3333	-0.433264	7.49072	7.66493
						14.4	-0.246801	7.59879	7.76501
						14.4667	-0.202424	7.51328	7.63666
						14.5333	-0.243158	7.57118	7.65104
						14.6	-0.107211	7.57886	7.77511
						14.6667	-0.359344	7.60905	7.63619
						14.7333	0.0475123	7.57152	7.63842
						14.8	-0.0661146	7.57336	7.62121
						14.8667	-0.077904	7.5475	7.76664
						14.9333	0.00509015	7.62488	7.68121
						15	-0.0617445	7.59953	7.7058
						15.0667	0.142297	7.54172	7.68499
						15.1333	-0.27916	7.54155	7.68126
						15.2	-0.569873	7.53226	7.6966
						15.2667	-0.488399	7.53422	7.6608
						15.3333	0.0250757	7.56854	7.6753
						15.4	0.650074	7.57245	7.69743
						15.4667	0.916367	7.59865	7.6969
						15.5333	0.669371	7.70874	7.67697
						15.6	0.996085	7.55161	7.66337
						15.6667	1.18036	7.58787	7.68999
						15.7333	0.765537	7.6337	7.73399
						15.8	0.9521	7.52915	7.65741
						15.8667	0.371153	7.60783	7.77004
						15.9333	1.22877	7.49533	7.69048
						16	2.08343	7.49966	7.71463
						16.0667	2.46439	7.41441	7.64314
						16.1333	2.6383	7.39164	7.60835
						16.2	2.69642	7.3489	7.54561
						16.2667	2.89828	7.30723	7.66022
						16.3333	2.72662	7.31781	7.56996
						16.4	1.83981	7.3351	7.59212
						16.4667	1.03084	7.4045	7.55928
						16.5333	0.535874	7.49053	7.63495
						16.6	0.341712	7.56071	7.61599
						16.6667	0.393047	7.55449	7.69249
						16.7333	0.00771079	7.66416	7.72447
						16.8	0.183725	7.6042	7.80267
						16.8667	0.00160982	7.65233	7.80099
						16.9333	0.268836	7.5867	7.72001
						17	0.487895	7.55203	7.68728
						17.0667	0.167569	7.53925	7.71238
						17.1333	0.0981496	7.59151	7.61593
						17.2	-0.542366	7.52001	7.65642
						17.2667	-0.653697	7.64332	7.62073
						17.3333	-0.0189791	7.59679	7.74545
						17.4	0.42325	7.56193	7.69215
						17.4667	0.93633	7.54118	7.75853
						17.5333	1.6036	7.58137	7.67245
						17.6	2.28916	7.52464	7.60891
						17.6667	2.4119	7.48065	7.68148
						17.7333	1.53909	7.45994	7.70413
						17.8	0.46001	7.34699	7.66052
						17.8667	-0.0101457	7.38152	7.59395
						17.9333	1.23084	7.42035	7.61925
						18	2.38358	7.47797	7.62334
						18.0667	1.40444	7.49651	7.64636
						18.1333	0.705637	7.59635	7.60612
						18.2	-0.810053	7.60747	7.70223
						18.2667	-0.941307	7.66407	7.71262
						18.3333	-0.363928	7.58809	7.6181
						18.4	-0.488448	7.62111	7.72183
						18.4667	-0.0143272	7.63557	7.65302
						18.5333	-0.121733	7.68528	7.80168
						18.6	-0.179708	7.62336	7.70109
						18.6667	-0.623371	7.65259	7.76272
						18.7333	-0.55682	7.69541	7.77498
						18.8	-0.602192	7.64373	7.70567
[truncated: 206 more columns]

## Sheet: Fig 5
Fig 5a _ Turgor pressure measured by incipient plasmolysis								Fig 5c _ Length from tip to actin cables (µm)								Fig. 5d - Annine-6+ embrane potential fluorescence median between:
Average	0.184092	0.211096	0.17015	0.167952	0.194633			Average	3.80945	3.81155	4.72571	3.74676	5.62072			ROI	10-20µm from the tip (AU)			40-50µm from the tip (AU)
SD	0.0683604	0.0559993	0.0313264	0.0403568	0.0884137			SD	1.62461	1.52839	1.47803	2.03342	2.05266			Genotype	WT	aha 6/8	aha 6/8/9	WT	aha 6/8	aha 6/8/9
Genotype	WT	aha6/8	aha6/9	aha8/9	aha6/8/9			Genotype	WT	aha6/8	aha6/9	aha8/9	aha6/8/9			Q25	1927.99	444.772	619.109	1957.39	566.11	1298.93
Tube 1	0.126429	0.180967	0.176009	0.2479	0.158656			Tube 1	4.868	5.206	3.00038	1.248	4.11424			Median	2276.69	629.131	819.248	2880.32	825.9	1696.86
Tube 2	0.138824	0.235505	0.237984	0.208236	0.262774			Tube 2	4.65	3.22112	5.53	2.01949	1.42068			Q75	3750.75	954.618	1088.9	4723.84	1416.88	2007.04
Tube 3	0.299959	0.2479	0.200799	0.141303	0.205757			Tube 3	7.004	4.686	2.874	2.38674	0.285376			Tube 1	1387.21	249.301	223.022	1313.87	213.629	422.711
Tube 4	0.287564	0.299959	0.161135	0.188404	0.225589			Tube 4	5.744	0.359252	6.112	8.02	4.598			Tube 2	1641.31	258.795	259.633	1730.89	312.868	837.557
Tube 5	0.096681	0.309875	0.163614	0.126429	0.225589			Tube 5	3.49447	2.93316	6.888	2.36151	4.62153			Tube 3	1849.58	444.772	516.677	1915.55	566.11	924.729
Tube 6	0.091723	0.176009	0.193362	0.146261	0.29748			Tube 6	2.9133	5.27	4.594	3.98228	3.388			Tube 4	2006.39	522.232	572.892	1999.22	748.818	958.515
Tube 7	0.213194	0.183446	0.151219	0.151219	0.096681			Tube 7	0.44464	3.942	1.51587	2.52637	5.788			Tube 5	2049.78	538.436	619.109	2092.81	755.915	1298.93
Tube 8	0.280127	0.228068	0.118992	0.17353	0.076849			Tube 8	1.22811	5.074	6.016	4.73896	3.48			Tube 6	2201.32	629.131	738.296	2375.31	825.9	1352.44
Tube 9	0.200799	0.106597	0.133866	0.131387	0.086765			Tube 9	4.424	5.12	6.308	1.67846	2.29398			Tube 7	2276.69	833.157	742.013	2880.32	845.876	1442.81
Tube 10	0.215673	0.183446	0.178488	0.133866	0.14874			Tube 10	4.418	2.35062	3.04	4.5232	6.6			Tube 8	2986.4	947.622	751.661	3241.27	902.867	1597.28
Tube 11	0.109076	0.203278	0.156177	0.133866	0.14874			Tube 11	5.136	6.32	4.284	3.07848	4.796			Tube 9	3369.36	954.618	788.232	4180.25	1416.88	1638.6
Tube 12	0.106597	0.141303		0.233026	0.12395			Tube 12	3.264	3.604	4.908	5.668	1.24981			Tube 10	3619.96	1447.75	819.248	4379.59	2232.59	1696.86
Tube 13	0.249966	0.2479			0.047101			Tube 13	3.42758	6.992	6.558	4.796	4.50616			Tube 11	3881.55	1682.9	908.412	5068.09	2501.52	1826.75
Tube 14	0.150806				0.215673			Tube 14	5.832	1.25789	5.026	3.42519	4.628			Tube 12	4576.73		941.458	5115.4		1894.91
Tube 15	0.171464				0.161135			Tube 15	4.716	3.66708	7.054	2.65	2.16897			Tube 13	6864.89		950.382	8047.8		1913.9
Tube 16	0.206583				0.138824			Tube 16	3.932	2.212	4.316	6.5253	5.68			Tube 14			1035.26			1919.56
Tube 17					0.327228			Tube 17	4.376	2.602	4.77884	7.688	8.448			Tube 15			1088.9			2007.04
Tube 18					0.233026			Tube 18	7.06	5.444	5.06	3.066	6.528			Tube 16			1122.62			2242.91
Tube 19					0.138824			Tube 19	1.564	3.352	4.454	1.74101	10.426			Tube 17			1632.08			2441.55
Tube 20					0.321857			Tube 20	4.19454	3.99	5.698	4.194	5.988			Tube 18			2004.13			2942.37
Tube 21					0.342928			Tube 21	2.694	5.334	3.942	2.908	5.356			Tube 19			4040.25			5092.91
Tube 22					0.299546			Tube 22	6.51	4.426	4.322	4.5919	6.774
Tube 23					0.311941			Tube 23	1.87381	4.58765	3.36356	0.235846	9.682
Tube 24					0.151219			Tube 24	6.05	4.76	2.68712	3.7655	8.536
Tube 25					0.266493			Tube 25	3.71897	3.648	3.3106	3.698	7.098
Tube 26					0.047101			Tube 26	2.02585	2.71	4.45886	8.944	6.61
								Tube 27	1.32936	1.8029	6.568	2.11	5.284
								Tube 28	1.62	1.62324	7.474	2.36067	7.58
								Tube 29	3.77762	4.24411	4.318	4.57231	9.042
								Tube 30	5.136	3.60754	3.312	2.89963	6.628
								Tube 31	3.332				1.11029
								Tube 32	3.186				5.584
								Tube 33	1.17629				5.636
								Tube 34	4.154				3.518
								Tube 35	4.62				8.468
								Tube 36	5.53405				5.61
								Tube 37	4.434				5.546
								Tube 38	6.19				5.972
								Tube 39	3.736				5.424
								Tube 40	2.81435				4.412
								Tube 41	3.3082				7.252
								Tube 42	6.494				5.91
								Tube 43	2.7169				5.546
								Tube 44	3.94619				6.01
								Tube 45	4.646				6.926
								Tube 46	4.788				5.056
								Tube 47	1.6848				6.864
								Tube 48	3.286				7.012
								Tube 49	3.564				7.284
								Tube 50	4.78165				7.458
								Tube 51	2.21052				5.926
								Tube 52	2.31548				5.858
								Tube 53	3.10935				8.158
								Tube 54	4.554				5.088
								Tube 55	6.15				7.454
								Tube 56	0.944286				4.736
								Tube 57	3.48644				3.62
								Tube 58	1.98501				5.45
								Tube 59	6.088				5.638
								Tube 60	3.76636				5.118
								Tube 61	3.94
								Tube 62	4.80913
								Tube 63	1.20198
								Tube 64	5.628
								Tube 65	4.864
								Tube 66	1.50011
								Tube 67	4.298
								Tube 68	4.26066
								Tube 69	1.88133
								Tube 70	3.51091
								Tube 71	6.444
								Tube 72	5.596
								Tube 73	2.09679
								Tube 74	5.134
								Tube 75	2.122
								Tube 76	4.29597
								Tube 77	0.84609
								Tube 78	5.11
								Tube 79	2.12856
								Tube 80	7.408
								Tube 81	3.644
								Tube 82	4.246
								Tube 83	1.03269
								Tube 84	5.09758
								Tube 85	3.56
								Tube 86	4.634
								Tube 87	2.84987
								Tube 88	1.09309
								Tube 89	2.72028
								Tube 90	5.386
								Tube 91	4.11424
								Tube 92	1.42068
								Tube 93	0.285376
								Tube 94	4.598
								Tube 95	4.62153
								Tube 96	3.388
								Tube 97	5.788
								Tube 98	3.48
								Tube 99	2.29398
								Tube 100	6.6
								Tube 101	4.796
								Tube 102	1.24981
								Tube 103	4.50616
								Tube 104	4.628
								Tube 105	2.16897
								Tube 106	7.096
								Tube 107	3.07462
								Tube 108	7.002
								Tube 109	4.62
								Tube 110	6.07
								Tube 111	4.422
								Tube 112	3.47414
								Tube 113	2.21773
								Tube 114	4.878
								Tube 115	2.55
								Tube 116	0.945526
								Tube 117	6.712
								Tube 118	1.80168
								Tube 119	2.19316
								Tube 120	3.214
								Tube 121	3.466
								Tube 122	2.88183
								Tube 123	2.40289
								Tube 124	4.97
								Tube 125	7.298
								Tube 126	3.58292
								Tube 127	2.634
								Tube 128	4.124
								Tube 129	4.384
								Tube 130	4.368
								Tube 131	3.98
								Tube 132	5.362
								Tube 133	3.26251
								Tube 134	5.408
								Tube 135	3.822
								Tube 136	3.742
								Tube 137	3.48014
								Tube 138	5.70611
								Tube 139	3.868
								Tube 140	5.52
								Tube 141	4.04
								Tube 142	5.266
								Tube 143	5.148
								Tube 144	5.748
								Tube 145	3.182
								Tube 146	3.32251
								Tube 147	3.32254
								Tube 148	2.6
								Tube 149	3.77915
								Tube 150	0.921782

## Sheet: Fig S3
Fig S3b _ pollen tube growth in vivo
time point	2 h						4 h						6 h						8 h						10 h						12 h						14 h	16 h	24 h
Average	0.193975	0.121494	0.228801	0.249525	0.250825	0.231822	0.399088	0.238624	0.488626	0.447395	0.456424	0.381613	0.64741	0.331795	0.569226	0.60017	0.624082	0.527473	0.751959	0.414004	0.672654	0.695728	0.757026	0.755968	0.874336	0.535793	0.630785	0.70772	0.817911	0.78432	0.949654	0.676561	0.794035	0.841873	0.96912	0.991591	0.838494	0.943301	1	0.995979	1	1	1	1
SD	0.0619846	0.0451495	0.0228464	0.0398779	0.0361946	0.0408579	0.0571283	0.0443032	0.0407852	0.0828519	0.0205242	0.0534387	0.070707	0.0298155	0.103134	0.0120976	0.046913	0.0382453	0.0864934	0.0478104	0.0517339	0.0996115	0.0535061	0.0548408	0.0651954	0.0485304	0.0497944	0.0731453	0.0714947	0.0349158	0.0898498	0.0878721	0.0956369	0.0795775	0.0492708	0.0222484	0.049086	0.0218371	0	0.0139299	0	0	0	0
Genotype	WT	aha6-1	aha8-1	aha8-3	aha9-4	aha9-5	WT	aha6-1	aha8-1	aha8-3	aha9-4	aha9-5	WT	aha6-1	aha8-1	aha8-3	aha9-4	aha9-5	WT	aha6-1	aha8-1	aha8-3	aha9-4	aha9-5	WT	aha6-1	aha8-1	aha8-3	aha9-4	aha9-5	WT	aha6-1	aha8-1	aha8-3	aha9-4	aha9-5	aha6-1	aha6-1	WT	aha6-1	aha8-1	aha8-3	aha9-4	aha9-5
Pistil length	2.083	1.96	2.176	2.004	2.21	2.218	1.828	1.636	2.158	1.892	1.97	2.312	1.868	2.373	2.268	2.242	1.784	2.098	2.013	2.158	2.019	1.974	2.161	2.441	2.486	2.232	2.042	2.018	2.524	1.89	2.552	2.271	2.198	2.22	2.314	2.572	2.421	2.286	1.85	1.617	2.313	2.097	2.339	2.477
Longest tube	0.352	0.244	0.465	0.481	0.476	0.483	0.645	0.492	1.138	0.772	0.943	1.114	0.909	0.736	0.959	1.355	1.294	1.089	1.271	0.868	1.549	1.419	1.678	1.893	1.91	1.107	1.307	1.621	2.093	1.53	2.176	1.447	1.939	1.886	2.314	2.572	2.182	2.173	1.85	1.617	2.313	2.097	2.339	2.477
Pistil length	1.984	2.087	1.909	2.273	2.226	2.075	1.946	1.751	1.797	2.078	2.034	2.24	1.899	1.888	1.654	1.85	2.487	2.099	1.714	2.095	2.077	2.515	1.965	2.549	2.586	1.961	2.783	2.371	2.003	2.358	2.634	2.17	2.317	2.075	1.578	2.589	2.575	2.464	1.433	1.824	2.518	2.311	2.797	3.045
Longest tube	0.493	0.36	0.491	0.667	0.533	0.52	0.526	0.554	0.947	1.221	0.89	0.983	1.213	0.572	0.869	1.133	1.396	0.994	1.182	0.769	1.429	1.381	1.713	1.858	2.117	1.05	1.813	1.597	1.683	1.733	2.397	1.262	2.025	2.075	1.578	2.589	2.004	2.193	1.433	1.824	2.518	2.311	2.797	3.045
Pistil length	1.857	1.939	2.449	1.642	1.825	1.976	2.198	1.531	2.192	1.95	2.263	2.081	2.2	1.931	1.842	2.455	2.237	2.186	1.484	2.192	2.199	2.043	2.382	2.258	2.425	1.833	1.895	2.331	1.667	2.073	2.6	2.054	1.98	2.209	2.112	2.404	2.268	2.613	1.966	1.49	2.263	2.233	2.781	2.894
Longest tube	0.417	0.035	0.525	0.42	0.645	0.54	0.866	0.354	1.021	0.65	0.983	0.66	1.403	0.607	1.267	1.433	1.335	1.174	0.963	0.788	1.334	1.515	1.866	1.757	1.965	0.905	1.3	1.469	1.496	1.676	2.395	1.164	1.762	1.959	2.112	2.404	1.975	2.475	1.966	1.49	2.263	2.233	2.781	2.894
Pistil length	2.108	1.817	2.092	1.917	2.008	2.4	2.418	1.888	2.085	1.981	1.665	2.407	2.166	1.791	1.974		1.874	1.87	1.673	2.342	1.961	2.035	1.994	2.005	2.619	2.44	2.453	2.306	1.938		2.23	2.612	2.302	2.191	2.089	2.467	2.327	2.422	1.844	1.684	2.156	2.385	2.42	1.897
Longest tube	0.442	0.267	0.439	0.547	0.511	0.611	1.039	0.379	1.045	0.906	0.791	0.863	1.206	0.59	1.265		1.135	1.085	1.113	0.885	1.364	1.478	1.508	1.611	1.999	1.306	1.568	1.485	1.578		1.997	1.892	2.076	1.938	2.089	2.467	2.135	2.31	1.844	1.684	2.156	2.385	2.42	1.897
Pistil length	2.182	1.884	2.319	1.799	1.881	2.048	2.32	1.855	1.893	2.068		1.762	2.3	2.539			2.002		1.913	1.918	1.781	2.262	2.185	2.23	2.691	2.467	2.394	2.081	2.044		2.266	2.097	2.563	2.144	2.015	2.103	2.422	2.398	1.815	1.601		2.695	2.079	2.328
Longest tube	0.446	0.361	0.473	0.441	0.441	0.473	0.912	0.375	0.907	0.932		0.624	1.285	0.755			1.276		1.201	0.919	1.26	1.533	1.682	1.837	2.337	1.292	1.286	1.639	1.599		2.058	1.629	2.138	1.925	2.015	2.103	2.199	2.239	1.815	1.601		2.695	2.079	2.328
Pistil length	2.208	1.852	1.695	1.716	1.589	2.451	2.035	1.903	1.857			1.95	1.97984	2.145			1.957		1.97086	2.019	2.404	1.744	2.03	2.488	2.275	2.256			1.817		2.0486	2.525	2.31	2.059	2.181	2.167	2.639	2.658	2.498	2.418		2.363	2.174
Longest tube	0.407	0.275	0.409	0.422	0.364	0.541	0.79	0.371	0.791			0.662	1.31468	0.708			1.193		1.59608	0.869	1.664	1.451	1.515	2.034	1.79	1.036			1.731		2.0486	2.031	1.898	1.878	2.181	2.167	2.144	2.57	2.498	2.418		2.363	2.174
Pistil length	1.866	2.148	1.629	2.222	1.944	2.102	2.164	1.969	2.357			2.034	1.80946	2.125			1.872		2.13741	1.776	2.047	2.586	2.198	2.329	2.46	2.071			2.409		1.56731	2.273	2.532	1.731	2.155	2.084	2.639	2.292	2.182	2.38		2.244	1.906
Longest tube	0.38	0.144	0.44	0.463	0.482	0.611	0.896	0.378	1.283			0.845	1.16659	0.812			1.234		1.65493	0.883	1.41	1.381	1.799	1.9	1.995	0.987			1.941		1.56731	1.745	2.115	1.39	2.072	2.084	2.199	2.227	2.182	2.38		2.244	1.906
Pistil length	1.996	2.09	1.833	1.846	1.829	2.021	1.806	2.043	2.033			1.816	1.71537	2.104			1.848		2.08091	1.899	2.055	2.128	2.039	2.235	2.199	2.2			2.653		1.91917	1.982	2.085	1.986	2.406	2.2	2.192	2.273	2.32	2.221		2.085	2.008
Longest tube	0.482	0.285	0.366	0.364	0.437	0.536	0.62	0.591	0.891			0.631	1.24847	0.833			1.104		1.58322	0.757	1.429	1.821	1.346	1.574	1.968	1.351			1.885		1.91917	1.179	1.353	1.513	2.089	2.052	1.876	2.181	2.32	2.221		2.085	2.008
Pistil length	2.015	1.861	1.866	1.757	1.961	1.88	1.97474	2.153					1.95302	1.942					2.11309		1.963	2.149	2.252	1.963	2.469	1.778			2.353		1.765	2.21	1.802	1.678	2.053		2.316	2.512	2.63	2.417		1.786	2.461
Longest tube	0.354	0.237	0.458	0.473	0.463	0.499	0.771129	0.48					1.45109	0.611					1.79914		1.404	1.471	1.688	1.319	2.129	1.129			1.715		1.765	1.293	1.226	1.326	1.832		1.834	2.319	2.63	2.417		1.786	2.461
Pistil length	2.333	1.907	1.648	1.536	2.135	1.809	1.91159	2.383					1.6405	1.961					1.86949		2.149	2.16	2.011	2.532	2.0929	2.314					1.8725	1.828	2.397	2.136			2.367	2.429	2.451	2.219
Longest tube	0.455	0.221	0.383	0.492	0.553	0.345	0.667338	0.562					1.18243	0.66					1.53671		1.281	1.377	1.431	1.716	1.94316	1.241					1.8725	1.329	1.495	1.599			1.897	2.299	2.451	2.103
Pistil length	2.206	2.295		2.081		2.131	2.16096						2.03339	1.972					1.88831		1.914		2.589	1.88	2.11675	2.195					1.93495		2.286	2.081			2.429	2.582	2.599	2.339
Longest tube	0.354	0.109		0.383		0.484	1.04259						1.55056	0.663					1.50532		1.178		1.744	1.351	1.91845	1.232					1.93495		1.627	1.511			1.878	2.41	2.599	2.339
Pistil length	2.197	2.039				2.02	2.09082						2.19222						2.10169		2.211		2.114		2.02386	2.357					1.78859		1.86				2.656		2.818	2.42
Longest tube	0.502	0.233				0.357	1.06075						1.57126						1.73322		1.335		1.548		1.81542	1.249					1.78859		1.534				2.173		2.818	2.42
Pistil length	1.633	1.994				2.057	2.17024						2.08824						2.00646				2.038		2.07585	2.048					2.01121								1.933	2.307
Longest tube	0.317	0.269				0.4	1.01768						1.40973						1.59855				1.512		1.9915	1.165					2.01121								1.933	2.307
Pistil length	1.948	1.688				2.4	1.87441						1.65869						2.034				1.724		1.90842						1.78287								2.28
Longest tube	0.376	0.279				0.417	0.849593						1.12604						1.165				1.391		1.84483						1.78287								2.28
Pistil length	1.814	1.817				2.41	2.01232						1.66539						1.859						1.80668						1.97158								2.425
Longest tube	0.383	0.203				0.418	0.963443						1.21701						0.936						1.61307						1.97158								2.425
Pistil length	1.915					1.699	1.85669						1.80614						2.459						1.8655						1.65314								1.978
Longest tube	0.313					0.516	0.771659						1.21721						1.854						1.83179						1.65314								1.978
Pistil length	1.559						1.92932						1.67627						2.15						2.29777						2.317								2.169
Longest tube	0.31						0.971074						1.09247						1.682						2.17673						1.388								2.169
Pistil length	1.885						1.803						2.20211						1.881						2.181						2.389								2.199
Longest tube	0.419						0.638						1.38449						1.723						1.93						1.587								2.199
Pistil length	1.686						2.153						2.028						1.916						2.301						2.645								2.432
Longest tube	0.329						0.876						1.243						1.494						1.987						2.645								2.432
Pistil length	1.87						2.085						1.588						2.038												2.418								2.315
Longest tube	0.386						0.855						0.912						1.65												2.418								2.315
Pistil length	1.809						2.025						2.014						1.733												1.945								2.133
Longest tube	0.007						0.865						1.244						1.41												1.945								2.133
Pistil length	1.937						1.834						1.849						1.616												2.26								2.751
Longest tube	0.032						0.65						1						1.146												2.26								2.751
Pistil length	2.231						1.828												2.069												1.989								2.266
Longest tube	0.486						0.645												1.602												1.989								2.266
Pistil length	2.159						1.946												1.645												2.133								2.07
Longest tube	0.543						0.526												1.019												2.133								2.07
Pistil length	1.805						2.198												3.95												2.021								3.038
Longest tube	0.521						0.866												3.356												2.011								3.038
Pistil length	1.862						2.418												1.823												2.033								2.562
Longest tube	0.49						1.039												1.267												1.982								2.562
Pistil length	2.002						2.32												2.024												2.149								2.086
Longest tube	0.513						0.912												1.41												2.074								2.086
Pistil length	2.196						2.035												1.93												2.184								2.308
Longest tube	0.447						0.79												1.529												1.968								2.308
Pistil length	2.137						2.164												1.643												2.324
Longest tube	0.386						0.896												1.349												2.095
Pistil length	2.087						1.806												1.788												2.328
Longest tube	0.348						0.62												1.395												2.328
Pistil length	1.959																		3.695												2.415
Longest tube	0.205																		2.798												2.208
Pistil length	1.814																		2.048												1.902
Longest tube	0.125																		1.675												1.902
Pistil length	1.807																		4.297												1.768
Longest tube	0.268																		3.455												1.768
Pistil length	1.555																		2.122												2.138
Longest tube	0.308																		1.659												1.944
Pistil length	2.227																		1.957												2.116
Longest tube	0.556																		1.543												1.959
Pistil length	1.641
Longest tube	0.539
Pistil length	1.722
Longest tube	0.435
Pistil length	3.659
Longest tube	0.676
Pistil length	1.93
Longest tube	0.335
Pistil length	1.911
Longest tube	0.328
Fig S3c _ number of seeds in siliques
Average	52.5833	51.8333	50.1	49.8	50.8	51	49.7273	51.4286
SD	3.89355	4.93007	3.01496	2.85657	2.63818	4.85798	2.76639	3.06394
Genotype	WT	aha6-1	aha7-1	aha7-2	aha8-1	aha8-3	aha9-4	aha9-5
Silique 1	51	45	53	49	53	60	52	56
Silique 2	59	47	50	49	50	49	46	52
Silique 3	57	46	51	50	48	48	49	57
Silique 4	49	48	54	45	55	43	53	52
Silique 5	46	52	45	47	50	51	52	49
Silique 6	54	55	51	55	48	48	48	53
Silique 7	50	46	45	48	47	52	45	52
Silique 8	48	49	53	50	54	49	47	51
Silique 9	53	44	48	54	50	59	52	54
Silique 10	50	44	51	51	53	51	53	47
Silique 11	52	47					50	46
Silique 12	55	56						49
Silique 13	53	59						53
Silique 14	48	55						49
Silique 15	59	53
Silique 16	50	57
Silique 17	49	60
Silique 18	52	51
Silique 19	59	55
Silique 20	52	58
Silique 21	55	52
Silique 22	58	56
Silique 23	47	57
Silique 24	56	52

## Sheet: Fig S4
Fig S4a _ number of seeds per silique
Average	52.5833	3.13889	50.9167	49.4	17.4286	24.9167	51.125	52.5882	44.0645	50.1667	50.7333
SD	3.89355	1.85821	7.77237	4.38634	5.85191	5.90844	11.4939	6.34368	6.79153	7.73341	4.76748
Genotype	WT	aha6/8	aha6/8 COM1_AHA6::GFP	aha6/8 COM2_AHA6::GFP	aha6/8 COM1_AHA8::GFP	aha6/8 COM2_AHA8::GFP	aha6/8 COM1_AHA8	aha6/8 COM2_AHA8	aha6/9	aha6/9 COM1_AHA9::GFP	aha6/9 COM2_AHA9::GFP
Silique 1	51	7	59	51	11	19	54	53	43	56	51
Silique 2	59	0	48	50	21	25	52	57	45	55	41
Silique 3	57	4	43	53	15	18	56	51	47	42	55
Silique 4	49	2	58	48	21	19	59	53	45	38	56
Silique 5	46	4	44	54	27	33	22	48	36	58	53
Silique 6	54	1	43	54	21	21	59	55	48	54	49
Silique 7	50	1	61	40	11	35	58	50	46	56	49
Silique 8	48	5	59	46	10	31	49	59	42	40	42
Silique 9	53	5	60	45	19	26		56	47	48	52
Silique 10	50	1	39	53	30	22		60	36	52	49
Silique 11	52	2	52		13	31		55	41	62	52
Silique 12	55	5	45		17	19		56	40	41	60
Silique 13	53	4			13			49	50		52
Silique 14	48	2			15			56	53		47
Silique 15	59	9						55	56		53
Silique 16	50	2						50	30
Silique 17	49	1						31	48
Silique 18	52	2							54
Silique 19	59	2							55
Silique 20	52	1							48
Silique 21	55	4							52
Silique 22	58	2							37
Silique 23	47	4							36
Silique 24	56	4							46
Silique 25		5							47
Silique 26		4							44
Silique 27		4							46
Silique 28		4							42
Silique 29		2							28
Silique 30		3							42
Silique 31		3							36
Silique 32		4
Silique 33		1
Silique 34		2
Silique 35		5
Silique 36		2
Fig S4b _ pollen tube growth in vivo
time point	4 h					8 h					12 h
Average	0.280286	0.191353	0.298915	0.259132	0.29473	0.733067	0.463707	0.663656	0.578248	0.683417	0.905886	0.61324	0.92747	0.808687	0.804535
SD	0.0507739	0.0239053	0.0380702	0.0377335	0.0335867	0.0565342	0.0323919	0.0982294	0.0473443	0.0749673	0.0528354	0.103499	0.074243	0.0871106	0.114937
Genotype	WT	aha6-1	COM1	COM2	COM3	WT	aha6-1	COM1	COM2	COM3	WT	aha6-1	COM1	COM2	COM3
Length of longest pollen tube (as fraction of pistil length); silique 1	0.25646	0.218496	0.240416	0.266826	0.297758	0.62685	0.411852	0.728364	0.586969	0.62399	0.925613	0.821048	0.943888	0.927191	0.634615
Length of longest pollen tube (as fraction of pistil length); silique 2	0.287356	0.211337	0.343014	0.16951	0.223155	0.694955	0.422109	0.5704	0.597348	0.731289	0.788986	0.766402	0.982822	0.87955	0.707795
Length of longest pollen tube (as fraction of pistil length); silique 3	0.216049	0.189929	0.299784	0.269192	0.299117	0.708997	0.426017	0.6715	0.568632	0.786181	0.94598	0.602232	0.981429	0.8949	0.810256
Length of longest pollen tube (as fraction of pistil length); silique 4	0.224239	0.175706	0.299337	0.257046	0.271439	0.714411	0.466786	0.874204	0.510095	0.576342	0.925659	0.493491	0.998512	0.787675	0.719586
Length of longest pollen tube (as fraction of pistil length); silique 5	0.308169	0.203914	0.345734	0.31252	0.310791	0.716114	0.481566	0.578825	0.543962	0.699281	0.924921	0.537383	0.750656	0.784512	0.801075
Length of longest pollen tube (as fraction of pistil length); silique 6	0.225337	0.159201	0.265207	0.256306	0.275277	0.74657	0.483551	0.54843	0.662481		0.924158	0.600377	0.900312	0.799082	0.690877
Length of longest pollen tube (as fraction of pistil length); silique 7	0.308169	0.210071		0.265267	0.312029	0.760694	0.485197	0.610082				0.643169	0.911351	0.632275	0.857292
Length of longest pollen tube (as fraction of pistil length); silique 8	0.375449	0.222825		0.276388	0.351734	0.797095	0.493281	0.762357				0.51782	0.950787	0.764311	0.985595
Length of longest pollen tube (as fraction of pistil length); silique 9	0.32135	0.17098			0.311272	0.831913	0.503008	0.593666				0.515208			0.842105
Length of longest pollen tube (as fraction of pistil length); silique 10		0.147291						0.698733				0.635268			0.996151
Length of longest pollen tube (as fraction of pistil length); silique 11		0.195134

## Sheet: Fig.S6
Growth rate baseline
0.496571
0.494248
0.491912
0.489562
0.487197
0.484814
0.482415
0.479999
0.477569
0.475127
0.472676
0.47022
0.467762
0.465307
0.462859
0.460422
0.458001
0.455599
0.453219
0.450863
0.448533
0.446228
0.443946
0.441685
0.439442
0.437213
0.434993
0.432779
0.430565
0.428348
0.426123
0.423886
0.421636
0.419369
0.417084
0.41478
0.412455
0.410112
0.407752
0.405378
0.402994
0.400604
0.398212
0.395823
0.393442
0.391074
0.388725
0.386398
0.3841
0.381836
0.379614
0.377441
0.375326
0.373277
0.371304
0.369419
0.367634
0.365963
0.364421
0.363023
0.361786
0.360728
0.359868
0.359226
0.358819
0.358669
0.358794
0.359211
0.359932
0.360962
0.362296
0.36391
0.365754
0.367741
0.369729
0.371971
0.374088
0.376026
0.377737
0.379182
0.380334
0.381167
0.381666
0.381815
0.381604
0.381026
0.380081
0.37877
0.377105
0.375098
0.372768
0.370135
0.367218
0.36404
0.360626
0.357002
0.353195
0.349236
0.345155
0.340984
0.336757
0.332507
0.328272
0.324087
0.31999
0.316018
0.312207
0.308594
0.305218
0.302115
0.299321
0.29687
0.294792
0.293112
0.29185
0.291021
0.290636
0.290703
0.291227
0.29221
0.29365
0.29554
0.297869
0.300619
0.303765
0.30728
0.31113
0.315277
0.319682
0.324302
0.329092
0.334006
0.338995
0.344018
0.349032
0.354002
0.358899
0.363696
0.368375
0.372924
0.377336
0.381608
0.385738
0.389726
0.393571
0.397272
0.40083
0.404241
0.407499
0.410599
0.413531
0.416285
0.418848
0.421203
0.423309
0.425148
0.426723
0.428048
0.429145
0.430038
0.43075
0.431304
0.431722
0.432021
0.432217
0.432325
0.432354
0.432314
0.432212
0.432055
0.431845
0.431586
0.43128
0.430928
0.43053
0.430085
0.429592
0.429049
0.428454
0.427806
0.427104
0.426346
0.425533
0.424666
0.423748
0.422781
0.42177
0.42072
0.419637
0.418526
0.417395
0.416251
0.4151
0.41395
0.412807
0.411678
0.410568
0.409481
0.408422
0.407393
0.406395
0.405429
0.404494
0.403589
0.402713
0.401863
0.401037
0.400233
0.399449
0.398682
0.397931
0.397194
0.39647
0.395757
0.395054
0.39436
0.393673
0.392991
0.392313
0.391636
0.39096
0.390281
0.389598
0.388907
0.388206
0.387489
0.386756
0.0423018
0.0425391
0.0427257
0.042861
0.042945
0.0429773
0.042958
0.0428869
0.0427642
0.0425895
0.0423628
0.0420838
0.0417522
0.0413681
0.0409315
0.0404426
0.0399019
0.0393101
0.0386683
0.0379777
0.0372398
0.0364562
0.0356286
0.034759
0.0338496
0.0329026
0.0319205
0.0309061
0.029862
0.0287912
0.0276967
0.0265817
0.0254492
0.0243022
0.0231437
0.0219763
0.0208029
0.019626
0.0184486
0.0172732
0.0161028
0.0149402
0.0137885
0.0126507
0.0115296
0.0104282
0.00934896
0.00829457
0.00726749
0.00627019
0.00530508
0.00437453
0.00348085
0.00262625
0.0018128
0.00104232
0.000316348
-0.000363906
-0.000997457
-0.0015834
-0.00212075
-0.00260812
-0.00304335
-0.00342298
-0.00374189
-0.00292131
-0.000909351
0.00121301
0.00342226
0.00570181
0.00804052
0.0104312
0.0128695
0.0153527
0.0178795
0.0204496
0.0230634
0.0257217
0.0284255
0.0311759
0.0339739
0.0368201
0.039715
0.0426587
0.0456508
0.048691
0.0517788
0.0549133
0.0580936
0.0613188
0.0645876
0.067899
0.0712512
0.0746426
0.0780711
0.0815346
0.0850308
0.0885574
0.092112
0.0956923
0.0992958
0.10292
0.106563
0.110223
0.113897
0.117583
0.121278
0.12498
0.128686
0.132394
0.136102
0.139806
0.143504
0.147194
0.150873
0.15454
0.158191
0.161824
0.165437
0.169026
0.172591
0.176128
0.179635
0.183112
0.186555
0.189964
0.193337
0.196674
0.199971
0.20323
4.91572
4.89686
4.87763
4.85812
4.83839
4.81854
4.79867
4.77888
4.75931
4.74008
4.7213
4.70309
4.68554
4.66876
4.65282
4.63782
4.6238
4.61082
4.59891
4.58807
4.57832
4.56962
4.56194
4.55518
4.54927
4.5441
4.53956
4.53554
4.53197
4.52873
4.52575
4.52295
4.52025
4.51757
4.51481
4.51189
4.50871
4.50519
4.50122
4.49673
4.49163
4.48583
4.47927
4.47189
4.46366
4.45455
4.44456
4.43372
4.42208
4.40976
4.39686
4.38353
4.36993
4.35487
4.33908
4.32265
4.30568
4.28829
4.27059
4.25269
4.23471
4.21674
4.19888
4.18121
4.1638
4.1467
4.12997
4.11367
4.09785
4.08257
4.06786
4.0538
4.04041
4.02775
4.01583
4.00466
3.99426
3.98458
3.97562
3.96731
3.95958
3.95234
3.94549
3.93892
3.93252
3.92619
3.91982
3.91331
3.90654
3.8994
3.89179
3.88362
3.8748
3.86527
3.85497
3.84389
3.83203
3.81942
3.80608
3.79206
3.77737
3.76206
3.74615
3.72967
3.71266
0.178139
0.179689
0.181242
0.182801
0.184365
0.185935
0.187514
0.189102
0.190701
0.192311
0.193933
0.19557
0.197222
0.19889
0.200574
0.202275
0.203994
0.205731
0.207486
0.209261
0.211057
0.212873
0.21471
0.216569
0.218449
0.220351
0.222275
0.22422
0.226186
0.228171
0.230177
0.2322
0.234242
0.2363
0.238374
0.240463
0.242565
0.244677
0.2468
0.24893
0.251065
0.253204
0.255344
0.257483
0.259619
0.261749
0.263873
0.265987
0.26809
0.270179
0.272253
0.274309
0.276346
0.27836
0.280351
0.282316
0.284255
0.286166
0.288048
0.289901
0.291724
0.293517
0.29528
0.297014
0.298719
0.300398
0.302055
0.303691
0.305313
0.306926
0.308535
0.310147
0.311767
0.313401
0.315052
0.315217
0.315273
0.31522
0.315055
0.314775
0.314377
0.31386
0.31322
0.312453
0.311557
0.310528
0.309365
0.308066
0.306629
0.305054
0.303339
0.301485
0.299491
0.297357
0.295085
0.292677
0.290136
0.287467
0.284673
0.28176
0.278734
0.275603
0.272372
0.269047
0.265632
0.262134
0.258558
0.254911
0.251199
0.247424
0.243591
0.239704
0.235769
0.231792
0.227779
0.223737
0.219669
0.21558
0.211474
0.207357
0.203232
0.199103
0.194973
0.190846
0.186729
0.18263
0.178558
0.174523
0.170531
0.166585
0.163398
0.160289
0.157235
0.154222
0.151239
0.148282
0.145346
0.14243
0.139536
0.136665
0.133818
0.130997
0.128206
0.125445
0.122716
0.120022
0.117363
0.11474
0.112154
0.109605
0.107094
0.10462
0.102183
0.0997845
0.0974229
0.0950981
0.0928092
0.0905554
0.0883352
0.0861469
0.0839887
0.0818587
0.079755
0.0776759
0.0756195
0.073584
0.0715676
0.0695684
0.0675847
0.0656147
0.0636566
0.0617083
0.0597681
0.0578341
0.0559049
0.0539792
0.0520561
0.0501345
0.0482136
0.0462925
0.0443705
0.0424468
0.0405206
0.0385913
0.0366581
0.0347204
0.0327777
0.0308299
0.0288768
0.0269184
0.0249547
0.022986
0.0210125
0.0190347
0.0170527
0.0150671
0.0130782
0.0110868
0.0090934
0.00709891
0.00510405
0.00310964
0.00111657
-0.000874057
4.1584
4.15275
4.1474
4.14226
4.13725
4.13228
4.12726
4.12209
4.11665
4.11083
4.10454
4.09769
4.09022
4.08206
4.07318
4.06354
4.05315
4.042
4.03012
4.01756
4.00435
3.99054
3.97619
3.96137
3.94615
3.93061
3.91483
3.89886
3.88278
3.86666
3.85056
3.83456
3.81872
3.80309
3.78774
3.77274
3.75817
3.74408
3.73057
3.71768
3.70549
3.69403
3.68334
3.67342
3.66425
3.6558
3.64799
3.64075
3.63395
3.62745
3.62112
3.61476
3.60806
3.60168
3.59557
3.58961
3.58372
3.57782
3.57183
3.56566
3.55924
3.55251
3.5454
3.53786
3.52985
3.52132
3.51223
3.50255
3.49223
3.48124
3.46956
3.45715
3.44399
3.43009
3.41547
3.40016
3.38422
3.3677
3.35069
3.3333
3.31565
3.29783
3.27998
3.26219
3.24458
3.22724
3.21028
3.19376
3.17776
3.16233
3.14749
3.13329
3.11973
3.10683
3.09458
3.08296
3.07195
3.06153
3.05169
3.04238
3.03359
3.02526
3.01737
1.47113
1.46506
1.45884
1.45247
1.44595
1.43928
1.43246
1.42549
1.41838
1.41111
1.40371
1.39616
1.38847
1.38066
1.37272
1.36466
1.35648
1.34821
1.33985
1.3314
1.32289
1.31433
1.30573
1.29711
1.28848
1.27987
1.27128
1.26273
1.25424
1.24582
1.23749
1.22926
1.22114
1.21314
1.20527
1.19754
1.18996
1.18254
1.17529
1.16821
1.16131
1.15461
1.14811
1.14182
1.13577
1.12996
1.12439
1.11909
1.11404
1.10927
1.10478
1.10057
1.09665
1.09303
1.0897
1.08668
1.08398
1.08158
1.07951
1.07776
1.07633
1.07524
1.07449
1.07409
1.07405
1.07439
1.07513
1.07629
1.07791
1.08001
1.08263
1.08579
1.08954
1.09389
1.09883
1.10668
1.11479
1.12315
1.13179
1.1407
1.1499
1.15938
1.16916
1.17922
1.18956
1.20019
1.2111
1.2223
1.23378
1.24555
1.25759
1.26991
1.28251
1.29537
1.30849
1.32186
1.33549
1.34936
1.36349
1.37783
1.39238
1.40709
1.4219
1.43676
1.45162
1.46645
1.48124
1.49598
1.51069
1.52536
1.53998
1.55453
1.56896
1.58323
1.59728
1.61104
1.62445
1.63743
1.64992
1.66187
1.67325
1.68403
1.69424
1.70386
1.71293
1.72145
1.72944
1.73695
1.74399
1.7506
1.75681
1.76266
1.76816
1.77332
1.77815
1.78264
1.78678
1.79054
1.79387
1.79671
1.79901
1.80069
1.80172
1.80207
1.80176
1.80083
1.79934
1.79736
1.79497
1.79222
1.78918
1.78591
1.78246
1.77887
1.77521
1.77153
1.76789
1.76435
1.76094
1.7577
1.75468
1.75191
1.74942
1.74724
1.74646
1.74598
1.74579
1.74587
1.74621
1.74679
1.7476
1.74863
1.74987
1.7513
1.75293
1.75475
1.75677
1.75897
1.76136
1.76393
1.7667
1.76964
1.77276
1.77605
1.77952
1.78315
1.78695
1.7909
1.79502
1.79928
1.8037
1.80824
1.81293
1.81773
1.82265
1.82767
1.83279
1.838
1.8433
1.84868
1.85413
1.85966
1.86525
1.87091
1.87662
1.88237
1.88817
1.89399
1.89985
1.90572
1.91161
1.91751
1.92341
1.92931
1.9352
1.94107
1.94692
1.95274
1.95852
1.96424
1.96991
1.9755
1.98101
1.98643
1.99175
1.99695
2.00203
2.00697
2.01176
2.0164
2.02088
2.02519
2.02932
2.03328
2.03706
2.04065
2.04406
2.04728
2.31549
2.3291
2.34297
2.3571
2.37149
2.38616
2.40109
2.4163
2.43179
2.44756
2.46362
2.47996
2.49659
2.51349
2.53068
2.54814
2.56587
2.58388
2.60216
2.6207
2.63952
2.6586
2.67794
2.69753
2.71738
2.73749
2.75783
2.77842
2.79924
2.82029
2.84156
2.86304
2.88474
2.90663
2.92872
2.95099
2.97343
2.99603
3.01877
3.04166
3.06466
3.08777
3.11098
3.13427
3.15763
3.18105
3.2045
3.22797
3.25145
3.2749
3.29832
3.32168
3.34496
3.36814
3.39118
3.41406
3.43675
3.45922
3.48142
3.50334
3.52491
3.54611
3.56687
3.58716
3.60691
3.62606
3.64454
3.66227
3.67916
3.69514
3.71011
3.72401
3.73677
3.74843
3.75907
3.76749
3.77513
3.78204
3.78825
3.79378
3.79868
3.80296
3.80662
3.80967
3.81208
3.81378
3.81475
3.80945
3.80275
3.79475
3.78561
3.77547
3.76447
3.75272
3.74032
3.72734
3.71385
3.69988
3.68547
3.67065
3.65544
3.63987
3.62395
3.60769
3.59111
3.57422
3.55703
3.53956
3.52182
3.5038
3.48553
3.46701
3.44826
3.42927
3.41007
3.39065
3.37102
3.3512
3.33118
3.31098
3.29061
3.27006
3.24935
3.22849
3.20749
3.18635
3.16509
3.14371
3.12222
3.10062
3.07894
3.05717
3.03532
3.0134
2.99143
2.9694
2.94733
2.92522
2.90309
2.88093
2.85875
2.83657
2.81438
2.79219
2.77002
2.74787
2.72574
2.70365
2.68161
2.65963
2.63772
2.61588
2.59414
2.57249
2.55096
2.52955
2.50827
2.48714
2.46615
2.44533
2.42469
0.792834
0.805443
0.818152
0.830945
0.843806
0.85672
0.869671
0.882646
0.895631
0.908613
0.921583
0.934532
0.94745
0.960331
0.973166
0.985948
0.998668
1.01132
1.02389
1.03637
1.04876
1.06105
1.07322
1.08528
1.09722
1.10903
1.1207
1.13223
1.1436
1.15481
1.16585
1.1767
1.18735
1.1978
1.20802
1.21802
1.22778
1.23728
1.24652
1.25549
1.26417
1.27254
1.28061
1.28834
1.29574
1.30279
1.30948
1.3158
1.32175
1.32732
1.33251
1.3373
1.34171
1.34571
1.34932
1.35252
1.35532
1.35772
1.35972
1.36131
1.3625
1.36328
1.36366
1.36362
1.36315
1.36223
1.36085
1.35896
1.35653
1.35349
1.34977
1.34527
1.33988
1.33347
1.32592
1.30964
1.29261
1.27485
1.2564
1.23731
1.2176
1.19731
1.17648
1.15514
1.13333
1.11108
1.08843
1.06541
1.04207
1.01844
0.994558
0.970469
0.944522
0.919013
0.89389
0.869087
0.844542
0.820197
0.796003
0.771917
0.747907
0.723947
0.700022
0.676119
0.652234
0.628369
0.604526
0.580714
0.556942
0.533219
0.509555
0.485962
0.462446
0.439019
0.415689
0.392465
0.369359
0.34638
0.323539
0.300845
0.278308
0.255936
0.233736
0.211713
0.189873
0.16822
0.14676
0.1255
0.104446
0.0836077
0.0629945
0.0426165
0.0224835
0.0026053
-0.0170094
-0.0363525
-0.0554163
-0.0741935
-0.0926772
-0.11086
-0.128734
-0.146291
-0.163521
-0.180418
-0.196971
-0.213175
-0.229023
-0.244512
-0.259636
-0.274395
-0.288787
-0.302809
-0.316462
-0.329743
-0.342653
-0.35519
-0.367356
-0.379156
-0.390596
-0.401682
-0.412427
-0.42284
-0.432935
-0.442725
-0.452223
-0.461442
1.39945
1.39685
1.39418
1.39143
1.3886
1.38566
1.38262
1.37947
1.37618
1.37275
1.36917
1.36542
1.36149
1.35738
1.35306
1.34852
1.34376
1.33877
1.33353
1.32804
1.32229
1.31627
1.30999
1.30344
1.29661
1.2895
1.28212
1.27446
1.26653
1.25832
1.24984
1.24109
1.23209
1.22282
1.21331
1.20354
1.19354
1.18331
1.17285
1.16218
1.15131
1.14023
1.12897
1.11754
1.10595
1.09422
1.08235
1.07035
1.05825
1.04604
1.03375
1.02137
1.00893
0.996414
0.98384
0.971209
0.958521
0.945776
0.93297
0.920096
0.907146
0.894109
0.880971
0.867713
0.854313
0.840747
0.82698
0.812977
0.798691
0.78407
0.769057
0.753593
0.737624
0.721113
0.704059
0.689424
0.674757
0.660094
0.645473
0.630937
0.616531
0.602297
0.588281
0.574526
0.561074
0.54797
0.535253
0.522959
0.511113
0.499735
0.488842
0.478452
0.468587
0.459273
0.450536
0.442398
0.434874
0.427973
0.421699
0.416053
0.411037
0.406649
0.40288
0.399714
0.397132
0.395107
0.393614
0.392626
0.392122
0.392077
0.392472
0.39329
0.394513
0.396126
0.398119
0.40048
0.403202
0.406278
0.409703
0.413472
0.417579
0.422018
0.426782
0.431868
0.437272
0.442989
0.44901
0.455321
0.461905
0.468736
0.475788
0.483027
0.490419
0.497922
0.505492
0.51308
0.520635
0.528106
0.535441
0.542586
0.54949
0.556106
0.562394
0.568321
0.57386
0.578988
0.583683
0.587928
0.591708
0.595011
0.597831
0.600166
0.602018
0.603393
0.604298
0.604743
0.60474
0.604304
0.603453
0.602208
0.600589
0.598617
0.596315
0.593707
0.590821
0.587683
0.584322
0.580769
0.577056
0.573215
0.569279
0.565282
0.56126
0.557248
0.553285
0.549406
0.54565
0.54205
0.53864
0.535447
0.532495
0.529576
0.527315
0.525646
0.524493
0.523776
0.523419
0.523359
0.523541
0.52392
0.524459
0.52513
0.52591
0.526783
0.527738
0.528767
0.529866
0.531034
0.532271
0.53358
0.534965
0.536432
0.537989
0.539647
0.541414
0.543304
0.545327
0.547497
0.549824
0.55232
0.554995
0.557859
0.56092
0.564188
0.567668
0.571369
0.575296
0.579454
0.583849
0.588484
0.593363
0.598486
0.603857
0.609474
0.61534
0.621452
0.627809
0.63441
0.64125
0.648325
0.655632
0.663163
0.670914
0.678874
0.687037
0.695391
0.703927
0.712635
0.721506
0.730528
0.739692
0.748988
0.758409
0.767945
0.77759
0.787335
0.797173
0.807098
0.817105
0.827188
0.837343
0.847567
0.857855
0.868204
0.878609
4.72194
4.69687
4.6719
4.64704
4.62231
4.5977
4.57321
4.54886
4.52463
4.50053
4.47655
4.4527
4.42897
4.40536
4.38188
4.3585
4.33525
4.31211
4.28909
4.26618
4.24338
4.22069
4.19809
4.17559
4.15317
4.13083
4.10856
4.08636
4.06423
4.04215
4.02013
3.99815
3.97621
3.95429
3.93239
3.9105
3.88859
3.86668
3.84474
3.82277
3.80077
3.77874
3.75667
3.73455
3.7124
3.69019
3.66794
3.64563
3.62326
3.60083
3.57833
3.55578
3.53315
3.51047
3.48771
3.46488
3.44197
3.41897
3.39588
3.37268
3.34937
3.32592
3.30234
3.27862
3.25473
3.23067
3.20642
3.18196
3.15728
3.13235
3.10716
3.0817
3.05595
3.02995
3.00371
2.98174
2.96018
2.93905
2.91838
2.89818
2.8785
2.85933
2.84069
2.82259
2.805
2.78789
2.77122
2.75493
2.73897
2.72331
2.70793
2.69281
2.67795
2.66335
2.649
2.63491
2.62106
2.60746
2.59411
2.58104
2.56825
2.55576
2.54357
2.53171
2.5202
2.50908
2.49841
2.48822
2.47857
2.46948
2.46096
2.45301
2.44562
2.43878
2.43247
2.42665
2.42132
2.41644
2.41201
2.40804
2.40454
2.40156
2.3991
2.39718
2.39582
2.39503
2.3948
2.39514
2.39604
2.39748
2.39942
2.40182
2.40464
2.40784
2.4114
2.41526
2.41942
2.42381
2.42842
2.43319
2.43811
2.44314
2.44827
2.45352
2.45886
2.46428
2.46977
2.4753
2.48086
2.48639
2.49188
2.49726
2.50249
2.50751
2.51225
2.51669
2.52078
2.52453
2.52793
2.53098
2.5311
2.53019
2.52838
2.52578
2.52251
2.51866
2.51432
2.50954
2.50437
2.49887
2.49304
2.48692
2.48053
2.47387
2.46696
2.4598
2.45239
2.44474
2.43686
2.42875
2.42042
2.41188
2.40312
2.39416
2.38498
2.37561
2.36602
2.35623
2.34624
2.33604
2.32565
2.31506
2.30429
2.29334
2.28222
2.27094
2.2595
2.24791
2.23616
2.22426
2.21222
2.20005
2.18774
2.17532
2.16278
2.15014
2.1374
2.12457
2.11166
2.09867
2.0856
2.07245
2.05922
2.04592
2.03254
2.01909
2.00556
1.99197
1.9783
1.96456
1.95076
1.93687
1.92292
1.9089
1.89481
1.88065
1.86645
1.8522
1.83792
1.82361
1.8093
1.79498
1.78067
1.76637
0.754211
0.749671
0.745091
0.740471
0.735808
0.731102
0.726351
0.721554
0.716709
0.711815
0.706872
0.701877
0.696833
0.691739
0.686599
0.681415
0.676193
0.670937
0.665655
0.660353
0.655039
0.64972
0.644402
0.639093
0.633798
0.628525
0.62328
0.618068
0.612895
0.607768
0.602692
0.597672
0.592713
0.587819
0.582991
0.578233
0.573546
0.56893
0.564387
0.559915
0.555517
0.551191
0.546938
0.542758
0.538649
0.534612
0.530647
0.526755
0.522936
0.519195
0.515536
0.511965
0.508492
0.505128
0.501887
0.498786
0.495847
0.493094
0.490554
0.48826
0.486251
0.484568
0.483263
0.482393
0.482022
0.482228
0.483097
0.484725
0.487221
0.490702
0.49529
0.501104
0.508245
0.516774
0.526673
0.535763
0.545148
0.554732
0.564419
0.574117
0.583744
0.593231
0.602525
0.611588
0.620392
0.628913
0.637131
0.645029
0.65259
0.659802
0.666654
0.673139
0.679254
0.685001
0.690393
0.695449
0.700194
0.704653
0.708854
0.712822
0.71658
0.720146
0.723534
0.72675
0.729804
0.73271
0.735484
0.738145
0.740716
0.743229
0.745726
0.748255
0.750872
0.753633
0.756593
0.759805
0.763322
0.767199
0.771486
0.776228
0.781461
0.787208
0.793485
0.800298
0.807644
0.815509
0.823873
0.832704
0.841963
0.851599
0.861557
0.871774
0.882185
0.892715
0.903286
0.913812
0.924206
0.934378
0.944239
0.953702
0.962682
0.971101
0.978882
0.98596
0.992277
0.997792
1.00248
1.00632
1.0093
1.01144
1.01273
1.0132
1.01285
1.01172
1.00982
1.00718
1.0038
0.999711
0.99494
0.989514
0.983464
0.976824
0.969632
0.961928
0.953755
0.945157
0.936182
0.926881
0.917306
0.907509
0.897545
0.887468
0.877338
0.867215
0.857165
0.847255
[truncated: 26,832 more rows]

## Sheet: Fig S7
Fig S7a _ number of seeds per silique
Average	52.5833	50.1	49.8	54.6364	51.5556	51.9	3.13889	3.375	44.0645	31.5	49.0526	45.875	0
SD	3.89355	3.01496	2.85657	5.54769	3.91893	2.87924	1.85821	2.36841	6.79153	4.38748	3.47129	2.89126	0
Genotype	WT	aha7-1	aha7-2	aha6/7	aha7/8	aha7/9	aha6/8	aha6/7/8	aha6/9	aha6/7/9	aha8/9	aha7/8/9	aha6/8/9
Silique 1	51	53	49	56	50	48	7	7	43	36	51	47	0
Silique 2	59	50	49	40	54	50	0	0	45	31	47	40	0
Silique 3	57	51	50	56	48	53	4	4	47	28	44	47	0
Silique 4	49	54	45	62	49	49	2	2	45	35	52	48	0
Silique 5	46	45	47	57	49	57	4	4	36	31	44	50	0
Silique 6	54	51	55	58	58	53	1	1	48	31	52	46	0
Silique 7	50	45	48	55	53	49	1	1	46	32	49	43	0
Silique 8	48	53	50	51	57	53	5	5	42	28	46	46	0
Silique 9	53	48	54	54	46	56	5	5	47	38	51		0
Silique 10	50	51	51	52		51	1	1	36	31	51		0
Silique 11	52			60			2	2	41	21	43
Silique 12	55						5	5	40	36	50
Silique 13	53						4	4	50		47
Silique 14	48						2	2	53		52
Silique 15	59						9	9	56		55
Silique 16	50						2	2	30		49
Silique 17	49						1		48		52
Silique 18	52						2		54		44
Silique 19	59						2		55		53
Silique 20	52						1		48
Silique 21	55						4		52
Silique 22	58						2		37
Silique 23	47						4		36
Silique 24	56						4		46
Silique 25							5		47
Silique 26							4		44
Silique 27							4		46
Silique 28							4		42
Silique 29							2		28
Silique 30							3		42
Silique 31							3		36
Silique 32							4
Silique 33							1
Silique 34							2
Silique 35							5
Silique 36							2
Fig S7b _ pollen tube growth in vivo
time point	2 h					4 h					6 h					8 h					10 h					12 h					14 h					16 h					24 h					48 h
Average	0.193975	0.121494	0.0172853	0.00911012	0.00674036	0.399088	0.238624	0.165584	0.0284746	0.0101505	0.64741	0.331795	0.261397	0.119911	0.00979878	0.751959	0.414004	0.330985	0.200308	0.0611144	0.874336	0.535793	0.445677	0.26165	0.0882788	0.0882788	0.0882788	0.0882788	0.0882788	0.251324		0.838494	0.65284	0.349036	0.323673		0.943301	0.808844	0.455647	0.421517	1	0.995979	0.986899	0.682673	0.616241	1	1	0.990999	0.860842
SD	0.0619846	0.0451495	0.0119185	0.00597541	0.00234745	0.0571283	0.0443032	0.0675792	0.036357	0.00402279	0.070707	0.0298155	0.0312485	0.0614679	0.00636049	0.0864934	0.0478104	0.0750848	0.0526384	0.0460358	0.0651954	0.0485304	0.0454075	0.0526495	0.0796477	0.0796477	0.0796477	0.0796477	0.0796477	0.0525753		0.049086	0.131072	0.0320185	0.0532049		0.0218371	0.108116	0.0793621	0.0975786	0	0.0139299	0.0337196	0.128628	0.127145	0	0	0.0157122	0.085141
Genotype	WT	aha6-1	aha6/7	aha6/9	aha6/7/9	WT	aha6-1	aha6/7	aha6/9	aha6/7/9	WT	aha6-1	aha6/7	aha6/9	aha6/7/9	WT	aha6-1	aha6/7	aha6/9	aha6/7/9	WT	aha6-1	aha6/7	aha6/9	aha6/7/9	WT	aha6-1	aha6/7	aha6/9	aha6/7/9	WT	aha6-1	aha6/7	aha6/9	aha6/7/9	WT	aha6-1	aha6/7	aha6/9	aha6/7/9	WT	aha6-1	aha6/7	aha6/9	aha6/7/9	WT	aha6-1	aha6/7	aha6/9
Pistil length	2.083	1.96	1.664	2.114	2.309	1.828	1.636	2.179	2.27	2.423	1.868	2.373	2.172	1.879	1.85	2.013	2.158	2.324	1.824	1.624	2.486	2.232	1.916	2.316	2.398	2.552	2.271	2.253	2.22	1.981		2.421	2.145	2.395	2.122		2.286	2.013	2.383	1.934	1.85	1.617	1.927	1.627	1.878	2.709	1.726	2.176	1.768
Longest tube	0.352	0.244	0.068	0.011	0.015	0.645	0.492	0.013	0.009	0.025	0.909	0.736	0.602	0.262	0.018	1.271	0.868	0.9	0.448	0.101	1.91	1.107	0.893	0.589	0.463	2.176	1.447	1.404	0.745	0.464		2.182	1.505	0.767	0.526		2.173	1.807	1.327	0.72	1.85	1.617	1.927	0.827	0.866	2.709	1.726	2.176	1.588
Pistil length	1.984	2.087	2.127	1.93	1.841	1.946	1.751	2.216	2.054	2.083	1.899	1.888	1.67	1.86	1.752	1.714	2.095	2.224	2.094	2.034	2.586	1.961	2.156	2.067	2.137	2.634	2.17	1.903	1.633	2.295		2.575	2.519	2.533	1.979		2.464	2.304	2.142	2.391	1.433	1.824	1.676	1.668	2.133	2.187	2.192	3.384	1.735
Longest tube	0.493	0.36	0.018	0.025	0.021	0.526	0.554	0.487	0.176	0.025	1.213	0.572	0.474	0.301	0.007	1.182	0.769	0.94	0.321	0.141	2.117	1.05	1.109	0.499	0.337	2.397	1.262	0.962	0.801	0.771		2.004	1.849	0.941	0.506		2.193	2.081	0.895	0.752	1.433	1.824	1.676	1.064	1.03	2.187	2.192	3.384	1.555
Pistil length	1.857	1.939	2.012	2.384	2.335	2.198	1.531	1.86	2.291	2.279	2.2	1.931	2.096	1.681	1.589	1.484	2.192	1.941	2.04	1.953	2.425	1.833	2.451	2.313	2.26	2.6	2.054	2.166	2.135	2.567		2.268	2.342	2.241	2.051		2.613	2.159	2.387	2.143	1.966	1.49	1.844	1.509	1.906	1.567	2.148	4.065	1.725
Longest tube	0.417	0.035	0.013	0.016	0.015	0.866	0.354	0.369	0.014	0.016	1.403	0.607	0.617	0.213	0.019	0.963	0.788	0.622	0.397	0.134	1.965	0.905	1.251	0.599	0.363	2.395	1.164	1.209	0.523	0.564		1.975	1.729	0.909	0.605		2.475	2.033	0.789	0.57	1.966	1.49	1.844	1.049	1.027	1.567	2.148	4.065	1.484
Pistil length	2.108	1.817	2.255	2.006	2.583	2.418	1.888	2.117	2.002	2.25	2.166	1.791	2.023	1.783	2.152	1.673	2.342	1.745	2.176	1.988	2.619	2.44	2.141	2.041	2.102	2.23	2.612	1.863	2.149	2.113		2.327	2.544	2.454	2.253		2.422	2.433	2.509	2.414	1.844	1.684	1.775	1.506	1.72	1.993	2.431	3.096	1.781
Longest tube	0.442	0.267	0.11	0.015	0.011	1.039	0.379	0.374	0.036	0.014	1.206	0.59	0.576	0.273	0.01	1.113	0.885	0.677	0.588	0.205	1.999	1.306	0.931	0.545	0.392	1.997	1.892	1.15	0.49	0.431		2.135	1.909	0.851	0.563		2.31	2.3	0.959	0.736	1.844	1.684	1.775	0.922	0.898	1.993	2.431	3.096	1.576
Pistil length	2.182	1.884	2.366	1.655	2.166	2.32	1.855	2.142	1.99	2.576	2.3	2.539	2.201	1.7	2.303	1.913	1.918	2.07	1.957	2.359	2.691	2.467	2.249	2.367	2.35	2.266	2.097	2.048	2.233	2.221		2.422	2.205	2.313	1.808		2.398	2.604	2.57	2.445	1.815	1.601	2.023	1.591	2.128	2.555	2.044	3.711	1.845
Longest tube	0.446	0.361	0.006	0.028	0.015	0.912	0.375	0.473	0.025	0.016	1.285	0.755	0.573	0.26	0.026	1.201	0.919	0.484	0.334	0.267	2.337	1.292	0.983	0.6	0.414	2.058	1.629	1.05	0.778	0.404		2.199	1.996	0.781	0.718		2.239	2.305	0.791	0.748	1.815	1.601	2.023	1.026	1.227	2.555	2.044	3.711	1.845
Pistil length	2.208	1.852	2.274	2.278	2.16	2.035	1.903	2.06	1.958	2.519	1.97984	2.145	1.744	2.192	1.975	1.97086	2.019	2.169	2.283	1.99	2.275	2.256	2.202	2.29	2.714	2.0486	2.525	2.427	2.286	2.336		2.639	2.575	2.302	2.249		2.658	2.081	2.584	2.579	2.498	2.418	1.995	1.515	1.946	2.434	1.985	3.797	1.918
Longest tube	0.407	0.275	0.032	0.005	0.014	0.79	0.371	0.503	0.026	0.036	1.31468	0.708	0.438	0.288	0.008	1.59608	0.869	0.507	0.528	0.234	1.79	1.036	0.957	0.559	0.028	2.0486	2.031	0.875	0.568	0.642		2.144	1.122	0.744	0.909		2.57	1.729	1.018	0.688	2.498	2.418	1.995	1.016	1.012	2.434	1.985	3.797	1.841
Pistil length	1.866	2.148	2.431	2.152	1.668	2.164	1.969	1.887	2.115	2.589	1.80946	2.125	2.27	1.84	1.987	2.13741	1.776		2.072	1.828	2.46	2.071	1.709	2.386	2.222	1.56731	2.273	2.447	2.024	2.432		2.639	2.42	2.195	2.115		2.292	2.396	2.591	2.325	2.182	2.38	1.941	1.463	2.026	2.366	1.852	3.246	1.722
Longest tube	0.38	0.144	0.028	0.011	0.017	0.896	0.378	0.507	0.066	0.02	1.16659	0.812	0.54	0.266	0.019	1.65493	0.883		0.437	0.198	1.995	0.987	0.854	0.662	0.023	1.56731	1.745	1.241	0.577	0.481		2.199	1.461	0.65	0.778		2.227	2.202	1.092	0.951	2.182	2.38	1.941	0.873	1.572	2.366	1.852	3.246	1.539
Pistil length	1.996	2.09	2.497	1.854	2.076	1.806	2.043	2.34	1.606	2.276	1.71537	2.104	2.097	1.883	1.638	2.08091	1.899		1.998	1.633	2.199	2.2	1.827	2.212	1.8	1.91917	1.982	2.046	2.096	2.309		2.192	2.232	2.456	2.053		2.273	2.274	2.355	2.352	2.32	2.221	1.863	2.037	2.295	1.906		2.4	2.213
Longest tube	0.482	0.285	0.042	0.014	0.01	0.62	0.591	0.426	0.013	0.036	1.24847	0.833	0.538	0.247	0.004	1.58322	0.757		0.408	0.224	1.968	1.351	0.773	0.531	0.016	1.91917	1.179	1.151	0.672	0.456		1.876	1.517	0.736	0.721		2.181	1.509	1.147	1.19	2.32	2.221	1.863	1.512	1.638	1.906		2.281	1.809
Pistil length	2.015	1.861	2.361	1.604	1.805	1.97474	2.153	2.207	1.8	2.426	1.95302	1.942	1.786	1.894	1.722	2.11309			2.262	2.523	2.469	1.778	2.264	1.95	2.378	1.765	2.21	1.862	1.967	2.273		2.316	2.275	2.44	2.139		2.512	1.894	2.77	1.871	2.63	2.417	1.739	2.25	2.253	1.624		2.283	2.383
Longest tube	0.354	0.237	0.046	0.007	0.013	0.771129	0.48	0.297	0.011	0.013	1.45109	0.611	0.406	0.389	0.007	1.79914			0.391	0.032	2.129	1.129	1.031	0.636	0.024	1.765	1.293	0.899	0.501	0.394		1.834	1.21	0.805	0.788		2.319	1.434	1.06	0.937	2.63	2.417	1.739	1.555	1.837	1.624		2.222	1.951
Pistil length	2.333	1.907	1.794	1.885	2.224	1.91159	2.383	1.85	1.653	2.022	1.6405	1.961	1.748	1.865	1.65	1.86949			1.836	1.953	2.0929	2.314	2.059	1.751	1.907	1.8725	1.828	2.164	2.063	2.268		2.367	2.571	2.115	2.29		2.429	2.229	2.229	1.901	2.451	2.219	2.037	2.214	2.056	1.859		2.155	1.978
Longest tube	0.455	0.221	0.042	0.014	0.006	0.667338	0.562	0.316	0.008	0.005	1.18243	0.66	0.569	0.309	0.032	1.53671			0.532	0.021	1.94316	1.241	0.876	0.36	0.022	1.8725	1.329	1.118	0.673	0.702		1.897	1.203	0.749	0.701		2.299	1.586	1.065	0.999	2.451	2.103	1.799	1.436	1.554	1.859		2.096	1.719
Pistil length	2.206	2.295	1.91	1.515	1.933	2.16096		1.849	1.721	2.233	2.03339	1.972	2.241	2.102	2.375	1.88831			1.818	1.994	2.11675	2.195	2.319	1.871	2.187	1.93495			1.896	2.09		2.429	1.803	1.747	2.553		2.582	2.038	2.243	1.801	2.599	2.339	2.273	2.27		1.762		2.611	2.386
Longest tube	0.354	0.109	0.024	0.008	0.014	1.04259		0.266	0.01	0.016	1.55056	0.663	0.43	0.488	0.063	1.50532			0.392	0.035	1.91845	1.232	0.841	0.397	0.27	1.93495			0.496	0.587		1.878	1.141	0.549	0.781		2.41	1.43	0.988	0.994	2.599	2.339	2.211	1.566		1.762		2.602	2.024
Pistil length	2.197	2.039	1.93	1.842		2.09082		2.094	1.799	1.697	2.19222		1.951	1.918	2.155	2.10169			1.72	2.206	2.02386	2.357	1.923	1.862	2.066	1.78859			2.145	1.841		2.656		1.739	1.947			2.086	1.951	1.859	2.818	2.42		2.094		2.461		2.271	2.57
Longest tube	0.502	0.233	0.028	0.004		1.06075		0.118	0.005	0.024	1.57126		0.485	0.205	0.009	1.73322			0.383	0.034	1.81542	1.249	0.889	0.399	0.022	1.78859			0.632	0.493		2.173		0.623	0.652			1.35	0.84	0.84	2.818	2.42		1.481		2.461		2.269	2.161
Pistil length	1.633	1.994	2.174	1.545		2.17024		2.335	1.752	1.954	2.08824		2.477	1.664	1.915	2.00646			1.939	1.79	2.07585	2.048	1.808	2.015		2.01121			1.768	2.264				1.694				2.287	1.92	2.175	1.933	2.307		2.075		2.584			2.192
Longest tube	0.317	0.269	0.028	0.01		1.01768		0.323	0.007	0.024	1.40973		0.57	0.242	0.02	1.59855			0.374	0.225	1.9915	1.165	0.665	0.553		2.01121			0.418	0.577				0.697				1.626	0.792	1.115	1.933	2.307		1.178		2.584			1.98
Pistil length	1.948	1.688	2.318	1.669		1.87441		2.295	2.073	2.32	1.65869		1.676	1.658	2.124	2.034			1.909	1.757	1.90842			1.972		1.78287			2.047	2.19				2.033					2.024	2.125	2.28			1.902		2.219			2.161
Longest tube	0.376	0.279	0.035	0.008		0.849593		0.362	0.005	0.032	1.12604		0.432	0.215	0.017	1.165			0.388	0.049	1.84483			0.472		1.78287			0.491	0.491				0.699					0.832	1.025	2.28			1.439		2.219			1.429
Pistil length	1.814	1.817	1.777	1.434		2.01232			1.717	1.878	1.66539		2.032	1.871	2.188	1.859			1.829	2.379	1.80668			2.033		1.97158			2.163	1.794				1.846					2.274	2.161	2.425			2.135		2.203			2.183
Longest tube	0.383	0.203	0.021	0.008		0.963443			0.007	0.025	1.21701		0.604	0.252	0.029	0.936			0.337	0.031	1.61307			0.401		1.97158			0.664	0.521				0.674					0.861	1.018	2.425			1.661		2.203			1.508
Pistil length	1.915			1.941		1.85669			1.893	1.784	1.80614		2.369	1.767	2.111	2.459			2.01	2.048	1.8655			1.958		1.65314			2.309	2.3				1.903					2.037	1.997	1.978			2.367					2.019
Longest tube	0.313			0.008		0.771659			0.011	0.029	1.21721		0.611	0.228	0.01	1.854			0.362	0.051	1.83179			0.541		1.65314			0.855	0.608				0.689					1.064	1.004	1.978			1.505					1.968
Pistil length	1.559			2.1		1.92932			1.884	2.081	1.67627			1.572	1.984	2.15			1.676	2.083	2.29777			2.253		2.317			2.197	1.81				2.049					1.786		2.169			1.875					2.58
Longest tube	0.31			0.004		0.971074			0.175	0.017	1.09247			0.237	0.017	1.682			0.381	0.024	2.17673			0.406		1.388			0.802	0.654				0.719					0.865		2.169			1.716					2.107
Pistil length	1.885			1.736		1.803			2.082		2.20211			2.401	1.894	1.881			1.915		2.181			2.615		2.389			2.268					2.179					2.096		2.199			1.919
Longest tube	0.419			0.011		0.638			0.218		1.38449			0.374	0.037	1.723			0.344		1.93			0.999		1.587			0.654					0.854					1.07		2.199			1.669
Pistil length	1.686			2.209		2.153			2.165		2.028			1.773		1.916			2.154		2.301			1.789		2.645			1.853										1.967		2.432			2.082
Longest tube	0.329			0.056		0.876			0.112		1.243			0.21		1.494			0.364		1.987			0.379		2.645			0.677										1.142		2.432			1.484
Pistil length	1.87			2.42		2.085			1.745		1.588			1.8		2.038			1.936					1.697		2.418			1.815										2.321		2.315			2.293
Longest tube	0.386			0.03		0.855			0.184		0.912			0.316		1.65			0.049					0.485		2.418			0.672										1.272		2.315			1.782
Pistil length	1.809			1.92		2.025					2.014			2.08		1.733			1.8					2.12		1.945			1.958										2.294		2.133			2.058
Longest tube	0.007			0.021		0.865					1.244			0.029		1.41			0.182					0.757		1.945			0.713										1.256		2.133			1.805
[truncated: 38 more rows]
[truncated: 1 more columns]

## Sheet: Fig S8
Fig 8a _ pHluorin and pH			Fig S8b and 8c _ pH in tip and shank
[truncated: 119 more rows]

[truncated: 4 more sheets: Fig S9, Fig S10, Fig S11, Fig S12]
